# Supplementary material for: Sensitivity of soil hydrogen uptake to natural and managed moisture dynamics in a semiarid urban ecosystem
Source: PeerJ. 2022 Mar 17;10:e12966. doi: 10.7717/peerj.12966 (PMC8934528; doi:10.7717/peerj.12966)
Supplement: Supplemental Information 5 [file peerj-10-12966-s005.csv]

	DoY	Year	Precipitation.all	Measurement.Time
1	001	2018	0	2018-01-01 11:30:00
2	002	2018	0	2018-01-02 11:30:00
3	003	2018	0	2018-01-03 11:30:00
4	004	2018	0	2018-01-04 11:30:00
5	005	2018	0	2018-01-05 11:30:00
6	006	2018	0	2018-01-06 11:30:00
7	007	2018	0	2018-01-07 11:30:00
8	008	2018	0	2018-01-08 11:30:00
9	009	2018	0	2018-01-09 11:30:00
10	010	2018	2.4	2018-01-10 11:30:00
11	011	2018	0	2018-01-11 11:30:00
12	012	2018	0	2018-01-12 11:30:00
13	013	2018	0	2018-01-13 11:30:00
14	014	2018	0	2018-01-14 11:30:00
15	015	2018	0	2018-01-15 11:30:00
16	016	2018	0	2018-01-16 11:30:00
17	017	2018	0	2018-01-17 11:30:00
18	018	2018	0	2018-01-18 11:30:00
19	019	2018	0	2018-01-19 11:30:00
20	020	2018	5.2	2018-01-20 11:30:00
21	021	2018	0	2018-01-21 11:30:00
22	022	2018	0	2018-01-22 11:30:00
23	023	2018	0	2018-01-23 11:30:00
24	024	2018	0	2018-01-24 11:30:00
25	025	2018	0	2018-01-25 11:30:00
26	026	2018	0	2018-01-26 11:30:00
27	027	2018	0	2018-01-27 11:30:00
28	028	2018	0	2018-01-28 11:30:00
29	029	2018	0	2018-01-29 11:30:00
30	030	2018	0	2018-01-30 11:30:00
31	031	2018	0	2018-01-31 11:30:00
32	032	2018	0	2018-02-01 11:30:00
33	033	2018	0	2018-02-02 11:30:00
34	034	2018	0	2018-02-03 11:30:00
35	035	2018	0	2018-02-04 11:30:00
36	036	2018	0	2018-02-05 11:30:00
37	037	2018	0	2018-02-06 11:30:00
38	038	2018	0	2018-02-07 11:30:00
39	039	2018	0	2018-02-08 11:30:00
40	040	2018	0	2018-02-09 11:30:00
41	041	2018	0	2018-02-10 11:30:00
42	042	2018	0	2018-02-11 11:30:00
43	043	2018	0	2018-02-12 11:30:00
44	044	2018	0	2018-02-13 11:30:00
45	045	2018	9.4	2018-02-14 11:30:00
46	046	2018	24.4	2018-02-15 11:30:00
47	047	2018	5.4	2018-02-16 11:30:00
48	048	2018	0	2018-02-17 11:30:00
49	049	2018	0	2018-02-18 11:30:00
50	050	2018	0.6	2018-02-19 11:30:00
51	051	2018	0.4	2018-02-20 11:30:00
52	052	2018	0	2018-02-21 11:30:00
53	053	2018	0	2018-02-22 11:30:00
54	054	2018	0	2018-02-23 11:30:00
55	055	2018	0	2018-02-24 11:30:00
56	056	2018	0	2018-02-25 11:30:00
57	057	2018	0	2018-02-26 11:30:00
58	058	2018	0	2018-02-27 11:30:00
59	059	2018	10.6	2018-02-28 11:30:00
60	060	2018	0	2018-03-01 11:30:00
61	061	2018	0	2018-03-02 11:30:00
62	062	2018	0	2018-03-03 11:30:00
63	063	2018	0	2018-03-04 11:30:00
64	064	2018	0	2018-03-05 11:30:00
65	065	2018	0	2018-03-06 11:30:00
66	066	2018	0	2018-03-07 11:30:00
67	067	2018	0	2018-03-08 11:30:00
68	068	2018	0	2018-03-09 11:30:00
69	069	2018	0	2018-03-10 11:30:00
70	070	2018	0	2018-03-11 11:30:00
71	071	2018	0	2018-03-12 11:30:00
72	072	2018	0	2018-03-13 11:30:00
73	073	2018	0	2018-03-14 11:30:00
74	074	2018	0	2018-03-15 11:30:00
75	075	2018	0	2018-03-16 11:30:00
76	076	2018	0	2018-03-17 11:30:00
77	077	2018	0	2018-03-18 11:30:00
78	078	2018	0	2018-03-19 11:30:00
79	079	2018	0	2018-03-20 11:30:00
80	080	2018	0	2018-03-21 11:30:00
81	081	2018	0	2018-03-22 11:30:00
82	082	2018	0	2018-03-23 11:30:00
83	083	2018	0	2018-03-24 11:30:00
84	084	2018	0.6	2018-03-25 11:30:00
85	085	2018	0	2018-03-26 11:30:00
86	086	2018	0	2018-03-27 11:30:00
87	087	2018	0	2018-03-28 11:30:00
88	088	2018	0	2018-03-29 11:30:00
89	089	2018	0	2018-03-30 11:30:00
90	090	2018	0	2018-03-31 11:30:00
91	091	2018	0	2018-04-01 11:30:00
92	092	2018	0	2018-04-02 11:30:00
93	093	2018	0	2018-04-03 11:30:00
94	094	2018	0	2018-04-04 11:30:00
95	095	2018	0	2018-04-05 11:30:00
96	096	2018	0	2018-04-06 11:30:00
97	097	2018	0	2018-04-07 11:30:00
98	098	2018	0	2018-04-08 11:30:00
99	099	2018	0	2018-04-09 11:30:00
100	100	2018	0.4	2018-04-10 11:30:00
101	101	2018	0	2018-04-11 11:30:00
102	102	2018	0	2018-04-12 11:30:00
103	103	2018	0	2018-04-13 11:30:00
104	104	2018	0	2018-04-14 11:30:00
105	105	2018	0	2018-04-15 11:30:00
106	106	2018	0	2018-04-16 11:30:00
107	107	2018	0	2018-04-17 11:30:00
108	108	2018	0	2018-04-18 11:30:00
109	109	2018	0	2018-04-19 11:30:00
110	110	2018	0	2018-04-20 11:30:00
111	111	2018	0	2018-04-21 11:30:00
112	112	2018	0	2018-04-22 11:30:00
113	113	2018	0	2018-04-23 11:30:00
114	114	2018	0	2018-04-24 11:30:00
115	115	2018	0	2018-04-25 11:30:00
116	116	2018	0	2018-04-26 11:30:00
117	117	2018	0	2018-04-27 11:30:00
118	118	2018	0	2018-04-28 11:30:00
119	119	2018	0	2018-04-29 11:30:00
120	120	2018	0	2018-04-30 11:30:00
121	121	2018	0	2018-05-01 11:30:00
122	122	2018	0.4	2018-05-02 11:30:00
123	123	2018	0	2018-05-03 11:30:00
124	124	2018	0	2018-05-04 11:30:00
125	125	2018	0	2018-05-05 11:30:00
126	126	2018	0	2018-05-06 11:30:00
127	127	2018	0	2018-05-07 11:30:00
128	128	2018	0	2018-05-08 11:30:00
129	129	2018	0	2018-05-09 11:30:00
130	130	2018	0	2018-05-10 11:30:00
131	131	2018	0	2018-05-11 11:30:00
132	132	2018	0	2018-05-12 11:30:00
133	133	2018	0	2018-05-13 11:30:00
134	134	2018	0	2018-05-14 11:30:00
135	135	2018	0	2018-05-15 11:30:00
136	136	2018	0	2018-05-16 11:30:00
137	137	2018	0	2018-05-17 11:30:00
138	138	2018	0	2018-05-18 11:30:00
139	139	2018	0	2018-05-19 11:30:00
140	140	2018	0	2018-05-20 11:30:00
141	141	2018	0	2018-05-21 11:30:00
142	142	2018	0	2018-05-22 11:30:00
143	143	2018	0	2018-05-23 11:30:00
144	144	2018	0	2018-05-24 11:30:00
145	145	2018	0	2018-05-25 11:30:00
146	146	2018	0	2018-05-26 11:30:00
147	147	2018	0	2018-05-27 11:30:00
148	148	2018	0	2018-05-28 11:30:00
149	149	2018	0	2018-05-29 11:30:00
150	150	2018	0	2018-05-30 11:30:00
151	151	2018	0	2018-05-31 11:30:00
152	152	2018	0	2018-06-01 11:30:00
153	153	2018	0	2018-06-02 11:30:00
154	154	2018	0	2018-06-03 11:30:00
155	155	2018	0	2018-06-04 11:30:00
156	156	2018	0	2018-06-05 11:30:00
157	157	2018	0	2018-06-06 11:30:00
158	158	2018	0	2018-06-07 11:30:00
159	159	2018	0	2018-06-08 11:30:00
160	160	2018	0	2018-06-09 11:30:00
161	161	2018	0	2018-06-10 11:30:00
162	162	2018	0	2018-06-11 11:30:00
163	163	2018	0	2018-06-12 11:30:00
164	164	2018	0	2018-06-13 11:30:00
165	165	2018	0	2018-06-14 11:30:00
166	166	2018	3.56	2018-06-15 11:30:00
167	167	2018	19.56	2018-06-16 11:30:00
168	168	2018	0	2018-06-17 11:30:00
169	169	2018	0	2018-06-18 11:30:00
170	170	2018	0	2018-06-19 11:30:00
171	171	2018	0	2018-06-20 11:30:00
172	172	2018	0	2018-06-21 11:30:00
173	173	2018	0	2018-06-22 11:30:00
174	174	2018	0	2018-06-23 11:30:00
175	175	2018	0	2018-06-24 11:30:00
176	176	2018	0	2018-06-25 11:30:00
177	177	2018	0	2018-06-26 11:30:00
178	178	2018	0	2018-06-27 11:30:00
179	179	2018	0	2018-06-28 11:30:00
180	180	2018	0	2018-06-29 11:30:00
181	181	2018	0	2018-06-30 11:30:00
182	182	2018	0	2018-07-01 11:30:00
183	183	2018	0	2018-07-02 11:30:00
184	184	2018	0	2018-07-03 11:30:00
185	185	2018	0	2018-07-04 11:30:00
186	186	2018	3.05	2018-07-05 11:30:00
187	187	2018	0	2018-07-06 11:30:00
188	188	2018	0	2018-07-07 11:30:00
189	189	2018	6.1	2018-07-08 11:30:00
190	190	2018	0	2018-07-09 11:30:00
191	191	2018	1.02	2018-07-10 11:30:00
192	192	2018	0	2018-07-11 11:30:00
193	193	2018	0.25	2018-07-12 11:30:00
194	194	2018	0	2018-07-13 11:30:00
195	195	2018	0	2018-07-14 11:30:00
196	196	2018	5.33	2018-07-15 11:30:00
197	197	2018	0	2018-07-16 11:30:00
198	198	2018	0	2018-07-17 11:30:00
199	199	2018	0	2018-07-18 11:30:00
200	200	2018	0	2018-07-19 11:30:00
201	201	2018	0	2018-07-20 11:30:00
202	202	2018	0.51	2018-07-21 11:30:00
203	203	2018	0	2018-07-22 11:30:00
204	204	2018	0	2018-07-23 11:30:00
205	205	2018	0	2018-07-24 11:30:00
206	206	2018	0	2018-07-25 11:30:00
207	207	2018	0	2018-07-26 11:30:00
208	208	2018	0	2018-07-27 11:30:00
209	209	2018	0	2018-07-28 11:30:00
210	210	2018	0	2018-07-29 11:30:00
211	211	2018	0	2018-07-30 11:30:00
212	212	2018	0	2018-07-31 11:30:00
213	213	2018	6.86	2018-08-01 11:30:00
214	214	2018	0	2018-08-02 11:30:00
215	215	2018	0	2018-08-03 11:30:00
216	216	2018	0	2018-08-04 11:30:00
217	217	2018	0	2018-08-05 11:30:00
218	218	2018	0	2018-08-06 11:30:00
219	219	2018	0	2018-08-07 11:30:00
220	220	2018	2.03	2018-08-08 11:30:00
221	221	2018	0	2018-08-09 11:30:00
222	222	2018	3.05	2018-08-10 11:30:00
223	223	2018	19.3	2018-08-11 11:30:00
224	224	2018	0	2018-08-12 11:30:00
225	225	2018	0	2018-08-13 11:30:00
226	226	2018	0	2018-08-14 11:30:00
227	227	2018	0.25	2018-08-15 11:30:00
228	228	2018	0	2018-08-16 11:30:00
229	229	2018	0	2018-08-17 11:30:00
230	230	2018	0	2018-08-18 11:30:00
231	231	2018	0	2018-08-19 11:30:00
232	232	2018	0	2018-08-20 11:30:00
233	233	2018	0	2018-08-21 11:30:00
234	234	2018	9.91	2018-08-22 11:30:00
235	235	2018	3.81	2018-08-23 11:30:00
236	236	2018	18.29	2018-08-24 11:30:00
237	237	2018	0.25	2018-08-25 11:30:00
238	238	2018	0	2018-08-26 11:30:00
239	239	2018	0	2018-08-27 11:30:00
240	240	2018	0	2018-08-28 11:30:00
241	241	2018	0	2018-08-29 11:30:00
242	242	2018	0	2018-08-30 11:30:00
243	243	2018	0.6	2018-08-31 11:30:00
244	244	2018	2	2018-09-01 11:30:00
245	245	2018	16.4	2018-09-02 11:30:00
246	246	2018	1.4	2018-09-03 11:30:00
247	247	2018	1.2	2018-09-04 11:30:00
248	248	2018	0	2018-09-05 11:30:00
249	249	2018	2	2018-09-06 11:30:00
250	250	2018	0	2018-09-07 11:30:00
251	251	2018	0	2018-09-08 11:30:00
252	252	2018	0	2018-09-09 11:30:00
253	253	2018	0	2018-09-10 11:30:00
254	254	2018	0	2018-09-11 11:30:00
255	255	2018	0	2018-09-12 11:30:00
256	256	2018	0	2018-09-13 11:30:00
257	257	2018	0	2018-09-14 11:30:00
258	258	2018	0	2018-09-15 11:30:00
259	259	2018	0	2018-09-16 11:30:00
260	260	2018	0	2018-09-17 11:30:00
261	261	2018	0	2018-09-18 11:30:00
262	262	2018	22.4	2018-09-19 11:30:00
263	263	2018	0	2018-09-20 11:30:00
264	264	2018	0	2018-09-21 11:30:00
265	265	2018	0	2018-09-22 11:30:00
266	266	2018	0	2018-09-23 11:30:00
267	267	2018	0	2018-09-24 11:30:00
268	268	2018	0	2018-09-25 11:30:00
269	269	2018	0	2018-09-26 11:30:00
270	270	2018	0	2018-09-27 11:30:00
271	271	2018	0.2	2018-09-28 11:30:00
272	272	2018	0	2018-09-29 11:30:00
273	273	2018	1.2	2018-09-30 11:30:00
274	274	2018	11.6	2018-10-01 11:30:00
275	275	2018	1.8	2018-10-02 11:30:00
276	276	2018	0	2018-10-03 11:30:00
277	277	2018	0	2018-10-04 11:30:00
278	278	2018	0	2018-10-05 11:30:00
279	279	2018	0	2018-10-06 11:30:00
280	280	2018	5	2018-10-07 11:30:00
281	281	2018	0	2018-10-08 11:30:00
282	282	2018	0	2018-10-09 11:30:00
283	283	2018	0	2018-10-10 11:30:00
284	284	2018	0	2018-10-11 11:30:00
285	285	2018	10.2	2018-10-12 11:30:00
286	286	2018	27.8	2018-10-13 11:30:00
287	287	2018	8.4	2018-10-14 11:30:00
288	288	2018	5.2	2018-10-15 11:30:00
289	289	2018	11	2018-10-16 11:30:00
290	290	2018	0	2018-10-17 11:30:00
291	291	2018	0	2018-10-18 11:30:00
292	292	2018	0	2018-10-19 11:30:00
293	293	2018	0	2018-10-20 11:30:00
294	294	2018	1.2	2018-10-21 11:30:00
295	295	2018	0	2018-10-22 11:30:00
296	296	2018	10.8	2018-10-23 11:30:00
297	297	2018	0	2018-10-24 11:30:00
298	298	2018	0	2018-10-25 11:30:00
299	299	2018	0	2018-10-26 11:30:00
300	300	2018	0	2018-10-27 11:30:00
301	301	2018	0	2018-10-28 11:30:00
302	302	2018	0	2018-10-29 11:30:00
303	303	2018	0	2018-10-30 11:30:00
304	304	2018	0	2018-10-31 11:30:00
305	305	2018	0	2018-11-01 11:30:00
306	306	2018	0	2018-11-02 11:30:00
307	307	2018	0	2018-11-03 11:30:00
308	308	2018	0	2018-11-04 11:30:00
309	309	2018	0	2018-11-05 11:30:00
310	310	2018	0	2018-11-06 11:30:00
311	311	2018	0	2018-11-07 11:30:00
312	312	2018	0	2018-11-08 11:30:00
313	313	2018	0	2018-11-09 11:30:00
314	314	2018	0	2018-11-10 11:30:00
315	315	2018	0	2018-11-11 11:30:00
316	316	2018	0	2018-11-12 11:30:00
317	317	2018	0	2018-11-13 11:30:00
318	318	2018	0	2018-11-14 11:30:00
319	319	2018	0	2018-11-15 11:30:00
320	320	2018	0	2018-11-16 11:30:00
321	321	2018	0	2018-11-17 11:30:00
322	322	2018	0	2018-11-18 11:30:00
323	323	2018	0	2018-11-19 11:30:00
324	324	2018	0	2018-11-20 11:30:00
325	325	2018	0	2018-11-21 11:30:00
326	326	2018	0	2018-11-22 11:30:00
327	327	2018	0	2018-11-23 11:30:00
328	328	2018	0	2018-11-24 11:30:00
329	329	2018	0	2018-11-25 11:30:00
330	330	2018	0	2018-11-26 11:30:00
331	331	2018	0	2018-11-27 11:30:00
332	332	2018	0	2018-11-28 11:30:00
333	333	2018	0	2018-11-29 11:30:00
334	334	2018	8.4	2018-11-30 11:30:00
335	335	2018	0	2018-12-01 11:30:00
336	336	2018	0	2018-12-02 11:30:00
337	337	2018	0	2018-12-03 11:30:00
338	338	2018	0	2018-12-04 11:30:00
339	339	2018	0	2018-12-05 11:30:00
340	340	2018	3.6	2018-12-06 11:30:00
341	341	2018	8.4	2018-12-07 11:30:00
342	342	2018	0	2018-12-08 11:30:00
343	343	2018	0	2018-12-09 11:30:00
344	344	2018	0	2018-12-10 11:30:00
345	345	2018	0	2018-12-11 11:30:00
346	346	2018	0	2018-12-12 11:30:00
347	347	2018	0	2018-12-13 11:30:00
348	348	2018	0	2018-12-14 11:30:00
349	349	2018	0	2018-12-15 11:30:00
350	350	2018	0	2018-12-16 11:30:00
351	351	2018	0	2018-12-17 11:30:00
352	352	2018	0	2018-12-18 11:30:00
353	353	2018	0	2018-12-19 11:30:00
354	354	2018	0	2018-12-20 11:30:00
355	355	2018	0	2018-12-21 11:30:00
356	356	2018	0	2018-12-22 11:30:00
357	357	2018	0	2018-12-23 11:30:00
358	358	2018	0	2018-12-24 11:30:00
359	359	2018	2	2018-12-25 11:30:00
360	360	2018	5.2	2018-12-26 11:30:00
361	361	2018	8.4	2018-12-27 11:30:00
362	362	2018	0.2	2018-12-28 11:30:00
363	363	2018	0	2018-12-29 11:30:00
364	364	2018	0	2018-12-30 11:30:00
365	365	2018	2	2018-12-31 11:30:00
