# Supplementary material for: Sensitivity of soil hydrogen uptake to natural and managed moisture dynamics in a semiarid urban ecosystem
Source: PeerJ. 2022 Mar 17;10:e12966. doi: 10.7717/peerj.12966 (PMC8934528; doi:10.7717/peerj.12966)
Supplement: Supplemental Information 6 [file peerj-10-12966-s006.csv]

	Measurement.Time	air_temp	DoY
1	2018-01-01 00:00:00	9.9	001
2	2018-01-01 01:00:00	9.1	001
3	2018-01-01 02:00:00	7.9	001
4	2018-01-01 03:00:00	7.2	001
5	2018-01-01 04:00:00	7	001
6	2018-01-01 05:00:00	5.2	001
7	2018-01-01 06:00:00	5.2	001
8	2018-01-01 07:00:00	4.8	001
9	2018-01-01 08:00:00	4.9	001
10	2018-01-01 09:00:00	7.8	001
11	2018-01-01 10:00:00	17	001
12	2018-01-01 11:00:00	20.8	001
13	2018-01-01 12:00:00	23	001
14	2018-01-01 13:00:00	26.3	001
15	2018-01-01 14:00:00	27.9	001
16	2018-01-01 15:00:00	30.2	001
17	2018-01-01 16:00:00	30.2	001
18	2018-01-01 17:00:00	26.4	001
19	2018-01-01 18:00:00	21.7	001
20	2018-01-01 19:00:00	17.8	001
21	2018-01-01 20:00:00	15.7	001
22	2018-01-01 21:00:00	14.7	001
23	2018-01-01 22:00:00	13.7	001
24	2018-01-01 23:00:00	12.4	001
25	2018-01-02 00:00:00	10.9	002
26	2018-01-02 01:00:00	10.5	002
27	2018-01-02 02:00:00	10.2	002
28	2018-01-02 03:00:00	8.5	002
29	2018-01-02 04:00:00	7.5	002
30	2018-01-02 05:00:00	7.2	002
31	2018-01-02 06:00:00	6.7	002
32	2018-01-02 07:00:00	6.8	002
33	2018-01-02 08:00:00	6.1	002
34	2018-01-02 09:00:00	8.2	002
35	2018-01-02 10:00:00	14.4	002
36	2018-01-02 11:00:00	18.8	002
37	2018-01-02 12:00:00	23	002
38	2018-01-02 13:00:00	25	002
39	2018-01-02 14:00:00	27.2	002
40	2018-01-02 15:00:00	28.1	002
41	2018-01-02 16:00:00	28.7	002
42	2018-01-02 17:00:00	25.6	002
43	2018-01-02 18:00:00	20.9	002
44	2018-01-02 19:00:00	16.9	002
45	2018-01-02 20:00:00	14.6	002
46	2018-01-02 21:00:00	12.5	002
47	2018-01-02 22:00:00	10.8	002
48	2018-01-02 23:00:00	9.8	002
49	2018-01-03 00:00:00	9.3	003
50	2018-01-03 01:00:00	8.1	003
51	2018-01-03 02:00:00	6.3	003
52	2018-01-03 03:00:00	5.9	003
53	2018-01-03 04:00:00	5.5	003
54	2018-01-03 05:00:00	5.2	003
55	2018-01-03 06:00:00	5.6	003
56	2018-01-03 07:00:00	10.6	003
57	2018-01-03 08:00:00	11.6	003
58	2018-01-03 09:00:00	14.9	003
59	2018-01-03 10:00:00	17.6	003
60	2018-01-03 11:00:00	21.3	003
61	2018-01-03 12:00:00	22.6	003
62	2018-01-03 13:00:00	23.9	003
63	2018-01-03 14:00:00	23.4	003
64	2018-01-03 15:00:00	23.9	003
65	2018-01-03 16:00:00	24	003
66	2018-01-03 17:00:00	22.7	003
67	2018-01-03 18:00:00	21.1	003
68	2018-01-03 19:00:00	20.1	003
69	2018-01-03 20:00:00	19.7	003
70	2018-01-03 21:00:00	19	003
71	2018-01-03 22:00:00	17.5	003
72	2018-01-03 23:00:00	15.8	003
73	2018-01-04 00:00:00	14.5	004
74	2018-01-04 01:00:00	14.2	004
75	2018-01-04 02:00:00	15.4	004
76	2018-01-04 03:00:00	15.5	004
77	2018-01-04 04:00:00	14.6	004
78	2018-01-04 05:00:00	14.5	004
79	2018-01-04 06:00:00	13.9	004
80	2018-01-04 07:00:00	13.9	004
81	2018-01-04 08:00:00	13.7	004
82	2018-01-04 09:00:00	14.5	004
83	2018-01-04 10:00:00	16.4	004
84	2018-01-04 11:00:00	20.9	004
85	2018-01-04 12:00:00	23.9	004
86	2018-01-04 13:00:00	25	004
87	2018-01-04 14:00:00	26	004
88	2018-01-04 15:00:00	26.4	004
89	2018-01-04 16:00:00	27.4	004
90	2018-01-04 17:00:00	26.7	004
91	2018-01-04 18:00:00	22.8	004
92	2018-01-04 19:00:00	18.8	004
93	2018-01-04 20:00:00	16.7	004
94	2018-01-04 21:00:00	15	004
95	2018-01-04 22:00:00	12.5	004
96	2018-01-04 23:00:00	11.3	004
97	2018-01-05 00:00:00	10.3	005
98	2018-01-05 01:00:00	9.6	005
99	2018-01-05 02:00:00	8.5	005
100	2018-01-05 03:00:00	7.8	005
101	2018-01-05 04:00:00	6.9	005
102	2018-01-05 05:00:00	6.2	005
103	2018-01-05 06:00:00	5.4	005
104	2018-01-05 07:00:00	5.1	005
105	2018-01-05 08:00:00	5.1	005
106	2018-01-05 09:00:00	8.2	005
107	2018-01-05 10:00:00	16	005
108	2018-01-05 11:00:00	20.4	005
109	2018-01-05 12:00:00	25.2	005
110	2018-01-05 13:00:00	26.4	005
111	2018-01-05 14:00:00	27	005
112	2018-01-05 15:00:00	28.5	005
113	2018-01-05 16:00:00	29.9	005
114	2018-01-05 17:00:00	28.6	005
115	2018-01-05 18:00:00	22.7	005
116	2018-01-05 19:00:00	18.5	005
117	2018-01-05 20:00:00	16.4	005
118	2018-01-05 21:00:00	15.4	005
119	2018-01-05 22:00:00	12.5	005
120	2018-01-05 23:00:00	11.5	005
121	2018-01-06 00:00:00	10.6	006
122	2018-01-06 01:00:00	9.7	006
123	2018-01-06 02:00:00	9	006
124	2018-01-06 03:00:00	8.2	006
125	2018-01-06 04:00:00	7	006
126	2018-01-06 05:00:00	6.3	006
127	2018-01-06 06:00:00	5.2	006
128	2018-01-06 07:00:00	6	006
129	2018-01-06 08:00:00	5.9	006
130	2018-01-06 09:00:00	7.6	006
131	2018-01-06 10:00:00	14.1	006
132	2018-01-06 11:00:00	18.6	006
133	2018-01-06 12:00:00	23.5	006
134	2018-01-06 13:00:00	25.6	006
135	2018-01-06 14:00:00	27.4	006
136	2018-01-06 15:00:00	27.5	006
137	2018-01-06 16:00:00	25.8	006
138	2018-01-06 17:00:00	23.5	006
139	2018-01-06 18:00:00	21	006
140	2018-01-06 19:00:00	18.9	006
141	2018-01-06 20:00:00	18	006
142	2018-01-06 21:00:00	15.9	006
143	2018-01-06 22:00:00	15	006
144	2018-01-06 23:00:00	14.5	006
145	2018-01-07 00:00:00	13.7	007
146	2018-01-07 01:00:00	13.3	007
147	2018-01-07 02:00:00	12.6	007
148	2018-01-07 03:00:00	12.2	007
149	2018-01-07 04:00:00	12.1	007
150	2018-01-07 05:00:00	12.4	007
151	2018-01-07 06:00:00	12.1	007
152	2018-01-07 07:00:00	11	007
153	2018-01-07 08:00:00	10.5	007
154	2018-01-07 09:00:00	11.4	007
155	2018-01-07 10:00:00	18.4	007
156	2018-01-07 11:00:00	22.9	007
157	2018-01-07 12:00:00	25.9	007
158	2018-01-07 13:00:00	26.6	007
159	2018-01-07 14:00:00	26.4	007
160	2018-01-07 15:00:00	25.4	007
161	2018-01-07 16:00:00	26.5	007
162	2018-01-07 17:00:00	26.2	007
163	2018-01-07 18:00:00	22.6	007
164	2018-01-07 19:00:00	17.3	007
165	2018-01-07 20:00:00	16	007
166	2018-01-07 21:00:00	14.6	007
167	2018-01-07 22:00:00	12.6	007
168	2018-01-07 23:00:00	11.7	007
169	2018-01-08 00:00:00	11.7	008
170	2018-01-08 01:00:00	11.1	008
171	2018-01-08 02:00:00	9.6	008
172	2018-01-08 03:00:00	9.6	008
173	2018-01-08 04:00:00	9.2	008
174	2018-01-08 05:00:00	8.9	008
175	2018-01-08 06:00:00	9.4	008
176	2018-01-08 07:00:00	9.5	008
177	2018-01-08 08:00:00	9.8	008
178	2018-01-08 09:00:00	11.5	008
179	2018-01-08 10:00:00	17.5	008
180	2018-01-08 11:00:00	20.8	008
181	2018-01-08 12:00:00	24	008
182	2018-01-08 13:00:00	26.2	008
183	2018-01-08 14:00:00	27.5	008
184	2018-01-08 15:00:00	26.8	008
185	2018-01-08 16:00:00	29.9	008
186	2018-01-08 17:00:00	27.9	008
187	2018-01-08 18:00:00	26.4	008
188	2018-01-08 19:00:00	19.7	008
189	2018-01-08 20:00:00	17.5	008
190	2018-01-08 21:00:00	16.4	008
191	2018-01-08 22:00:00	15.5	008
192	2018-01-08 23:00:00	15.3	008
193	2018-01-09 00:00:00	15.4	009
194	2018-01-09 01:00:00	14.5	009
195	2018-01-09 02:00:00	14	009
196	2018-01-09 03:00:00	15.5	009
197	2018-01-09 04:00:00	15	009
198	2018-01-09 05:00:00	14.3	009
199	2018-01-09 06:00:00	15.5	009
200	2018-01-09 07:00:00	15.3	009
201	2018-01-09 08:00:00	14.1	009
202	2018-01-09 09:00:00	15.3	009
203	2018-01-09 10:00:00	18.8	009
204	2018-01-09 11:00:00	20.5	009
205	2018-01-09 12:00:00	21.1	009
206	2018-01-09 13:00:00	22.5	009
207	2018-01-09 14:00:00	23.1	009
208	2018-01-09 15:00:00	23.2	009
209	2018-01-09 16:00:00	24.4	009
210	2018-01-09 17:00:00	24.9	009
211	2018-01-09 18:00:00	22.8	009
212	2018-01-09 19:00:00	20.7	009
213	2018-01-09 20:00:00	20.3	009
214	2018-01-09 21:00:00	19.9	009
215	2018-01-09 22:00:00	19.6	009
216	2018-01-09 23:00:00	18.9	009
217	2018-01-10 00:00:00	18.4	010
218	2018-01-10 01:00:00	17.2	010
219	2018-01-10 02:00:00	15.4	010
220	2018-01-10 03:00:00	11.2	010
221	2018-01-10 04:00:00	10.7	010
222	2018-01-10 05:00:00	10.4	010
223	2018-01-10 06:00:00	10.6	010
224	2018-01-10 07:00:00	10.4	010
225	2018-01-10 08:00:00	10.1	010
226	2018-01-10 09:00:00	9.8	010
227	2018-01-10 10:00:00	10.5	010
228	2018-01-10 11:00:00	14.5	010
229	2018-01-10 12:00:00	16	010
230	2018-01-10 13:00:00	15.2	010
231	2018-01-10 14:00:00	15.7	010
232	2018-01-10 15:00:00	16.6	010
233	2018-01-10 16:00:00	17.1	010
234	2018-01-10 17:00:00	16	010
235	2018-01-10 18:00:00	14.5	010
236	2018-01-10 19:00:00	13.7	010
237	2018-01-10 20:00:00	12.9	010
238	2018-01-10 21:00:00	12.2	010
239	2018-01-10 22:00:00	10.7	010
240	2018-01-10 23:00:00	9	010
241	2018-01-11 00:00:00	8.3	011
242	2018-01-11 01:00:00	8.5	011
243	2018-01-11 02:00:00	7.5	011
244	2018-01-11 03:00:00	7.2	011
245	2018-01-11 04:00:00	7.1	011
246	2018-01-11 05:00:00	7	011
247	2018-01-11 06:00:00	6.2	011
248	2018-01-11 07:00:00	5.2	011
249	2018-01-11 08:00:00	4.7	011
250	2018-01-11 09:00:00	7	011
251	2018-01-11 10:00:00	13.6	011
252	2018-01-11 11:00:00	15.7	011
253	2018-01-11 12:00:00	18.2	011
254	2018-01-11 13:00:00	20.2	011
255	2018-01-11 14:00:00	21.6	011
256	2018-01-11 15:00:00	21.7	011
257	2018-01-11 16:00:00	23.1	011
258	2018-01-11 17:00:00	22.6	011
259	2018-01-11 18:00:00	18.1	011
260	2018-01-11 19:00:00	14.5	011
261	2018-01-11 20:00:00	12.9	011
262	2018-01-11 21:00:00	11.4	011
263	2018-01-11 22:00:00	9.6	011
264	2018-01-11 23:00:00	8.5	011
265	2018-01-12 00:00:00	8	012
266	2018-01-12 01:00:00	7.3	012
267	2018-01-12 02:00:00	6.6	012
268	2018-01-12 03:00:00	5.9	012
269	2018-01-12 04:00:00	4.8	012
270	2018-01-12 05:00:00	3.7	012
271	2018-01-12 06:00:00	3.3	012
272	2018-01-12 07:00:00	3.1	012
273	2018-01-12 08:00:00	2.9	012
274	2018-01-12 09:00:00	5.6	012
275	2018-01-12 10:00:00	12.4	012
276	2018-01-12 11:00:00	15.3	012
277	2018-01-12 12:00:00	19.7	012
278	2018-01-12 13:00:00	23.9	012
279	2018-01-12 14:00:00	25.1	012
280	2018-01-12 15:00:00	25.3	012
281	2018-01-12 16:00:00	24.4	012
282	2018-01-12 17:00:00	22.2	012
283	2018-01-12 18:00:00	18.7	012
284	2018-01-12 19:00:00	14.6	012
285	2018-01-12 20:00:00	12.2	012
286	2018-01-12 21:00:00	11.1	012
287	2018-01-12 22:00:00	9.5	012
288	2018-01-12 23:00:00	8.5	012
289	2018-01-13 00:00:00	7.9	013
290	2018-01-13 01:00:00	7.6	013
291	2018-01-13 02:00:00	6.7	013
292	2018-01-13 03:00:00	5.7	013
293	2018-01-13 04:00:00	4.4	013
294	2018-01-13 05:00:00	4	013
295	2018-01-13 06:00:00	3.5	013
296	2018-01-13 07:00:00	3.3	013
297	2018-01-13 08:00:00	2.9	013
298	2018-01-13 09:00:00	5.7	013
299	2018-01-13 10:00:00	15.5	013
300	2018-01-13 11:00:00	22.1	013
301	2018-01-13 12:00:00	24.1	013
302	2018-01-13 13:00:00	25.1	013
303	2018-01-13 14:00:00	25.9	013
304	2018-01-13 15:00:00	27.1	013
305	2018-01-13 16:00:00	27.5	013
306	2018-01-13 17:00:00	28.1	013
307	2018-01-13 18:00:00	24	013
308	2018-01-13 19:00:00	19.3	013
309	2018-01-13 20:00:00	16.5	013
310	2018-01-13 21:00:00	13.7	013
311	2018-01-13 22:00:00	11.7	013
312	2018-01-13 23:00:00	9.8	013
313	2018-01-14 00:00:00	8.3	014
314	2018-01-14 01:00:00	7.9	014
315	2018-01-14 02:00:00	6.9	014
316	2018-01-14 03:00:00	5.9	014
317	2018-01-14 04:00:00	5.3	014
318	2018-01-14 05:00:00	4.3	014
319	2018-01-14 06:00:00	3.9	014
320	2018-01-14 07:00:00	4.1	014
321	2018-01-14 08:00:00	3.8	014
322	2018-01-14 09:00:00	6.9	014
323	2018-01-14 10:00:00	16.2	014
324	2018-01-14 11:00:00	20.2	014
325	2018-01-14 12:00:00	23.5	014
326	2018-01-14 13:00:00	26.9	014
327	2018-01-14 14:00:00	26.7	014
328	2018-01-14 15:00:00	27.2	014
329	2018-01-14 16:00:00	27.6	014
330	2018-01-14 17:00:00	29.2	014
331	2018-01-14 18:00:00	23.9	014
332	2018-01-14 19:00:00	17.9	014
333	2018-01-14 20:00:00	14.9	014
334	2018-01-14 21:00:00	13	014
335	2018-01-14 22:00:00	11.7	014
336	2018-01-14 23:00:00	10.9	014
337	2018-01-15 00:00:00	9.2	015
338	2018-01-15 01:00:00	8.6	015
339	2018-01-15 02:00:00	7.7	015
340	2018-01-15 03:00:00	6.6	015
341	2018-01-15 04:00:00	5.8	015
342	2018-01-15 05:00:00	4.9	015
343	2018-01-15 06:00:00	4.2	015
344	2018-01-15 07:00:00	4.3	015
345	2018-01-15 08:00:00	5.3	015
346	2018-01-15 09:00:00	8	015
347	2018-01-15 10:00:00	15.6	015
348	2018-01-15 11:00:00	19.5	015
349	2018-01-15 12:00:00	23.4	015
350	2018-01-15 13:00:00	26.3	015
351	2018-01-15 14:00:00	29.5	015
352	2018-01-15 15:00:00	29.2	015
353	2018-01-15 16:00:00	27.9	015
354	2018-01-15 17:00:00	26.1	015
355	2018-01-15 18:00:00	22.5	015
356	2018-01-15 19:00:00	17.9	015
357	2018-01-15 20:00:00	14.6	015
358	2018-01-15 21:00:00	12.7	015
359	2018-01-15 22:00:00	11.2	015
360	2018-01-15 23:00:00	10.3	015
361	2018-01-16 00:00:00	9	016
362	2018-01-16 01:00:00	8.9	016
363	2018-01-16 02:00:00	8.8	016
364	2018-01-16 03:00:00	8.4	016
365	2018-01-16 04:00:00	9	016
366	2018-01-16 05:00:00	8.9	016
367	2018-01-16 06:00:00	9	016
368	2018-01-16 07:00:00	9.3	016
369	2018-01-16 08:00:00	8.2	016
370	2018-01-16 09:00:00	9.7	016
371	2018-01-16 10:00:00	17.6	016
372	2018-01-16 11:00:00	19.5	016
373	2018-01-16 12:00:00	22.1	016
374	2018-01-16 13:00:00	22.3	016
375	2018-01-16 14:00:00	22.3	016
376	2018-01-16 15:00:00	22.5	016
377	2018-01-16 16:00:00	21.3	016
378	2018-01-16 17:00:00	19.2	016
379	2018-01-16 18:00:00	17.7	016
380	2018-01-16 19:00:00	16.7	016
381	2018-01-16 20:00:00	15.7	016
382	2018-01-16 21:00:00	15	016
383	2018-01-16 22:00:00	14.7	016
384	2018-01-16 23:00:00	13.9	016
385	2018-01-17 00:00:00	12.8	017
386	2018-01-17 01:00:00	11.9	017
387	2018-01-17 02:00:00	12.1	017
388	2018-01-17 03:00:00	11	017
389	2018-01-17 04:00:00	10	017
390	2018-01-17 05:00:00	9.7	017
391	2018-01-17 06:00:00	9.1	017
392	2018-01-17 07:00:00	8.5	017
393	2018-01-17 08:00:00	8	017
394	2018-01-17 09:00:00	9.5	017
395	2018-01-17 10:00:00	13.3	017
396	2018-01-17 11:00:00	16.8	017
397	2018-01-17 12:00:00	19.5	017
398	2018-01-17 13:00:00	22.7	017
399	2018-01-17 14:00:00	24.8	017
400	2018-01-17 15:00:00	24.8	017
401	2018-01-17 16:00:00	25.3	017
402	2018-01-17 17:00:00	25.2	017
403	2018-01-17 18:00:00	21.5	017
404	2018-01-17 19:00:00	16	017
405	2018-01-17 20:00:00	13.5	017
406	2018-01-17 21:00:00	11.3	017
407	2018-01-17 22:00:00	10	017
408	2018-01-17 23:00:00	8.5	017
409	2018-01-18 00:00:00	7.4	018
410	2018-01-18 01:00:00	6.7	018
411	2018-01-18 02:00:00	5.6	018
412	2018-01-18 03:00:00	4.5	018
413	2018-01-18 04:00:00	4.2	018
414	2018-01-18 05:00:00	3.6	018
415	2018-01-18 06:00:00	2.9	018
416	2018-01-18 07:00:00	2.5	018
417	2018-01-18 08:00:00	2.5	018
418	2018-01-18 09:00:00	6.3	018
419	2018-01-18 10:00:00	15.4	018
420	2018-01-18 11:00:00	19.2	018
421	2018-01-18 12:00:00	22.3	018
422	2018-01-18 13:00:00	23.7	018
423	2018-01-18 14:00:00	26	018
424	2018-01-18 15:00:00	27.7	018
425	2018-01-18 16:00:00	28.2	018
426	2018-01-18 17:00:00	27	018
427	2018-01-18 18:00:00	22	018
428	2018-01-18 19:00:00	17	018
429	2018-01-18 20:00:00	14.2	018
430	2018-01-18 21:00:00	12.1	018
431	2018-01-18 22:00:00	10.9	018
432	2018-01-18 23:00:00	9.3	018
433	2018-01-19 00:00:00	8.3	019
434	2018-01-19 01:00:00	7.6	019
435	2018-01-19 02:00:00	7.1	019
436	2018-01-19 03:00:00	6	019
437	2018-01-19 04:00:00	5.2	019
438	2018-01-19 05:00:00	4.7	019
439	2018-01-19 06:00:00	5.6	019
440	2018-01-19 07:00:00	5	019
441	2018-01-19 08:00:00	4.9	019
442	2018-01-19 09:00:00	7.9	019
443	2018-01-19 10:00:00	14.6	019
444	2018-01-19 11:00:00	18.7	019
445	2018-01-19 12:00:00	22.2	019
446	2018-01-19 13:00:00	24.9	019
447	2018-01-19 14:00:00	26.1	019
448	2018-01-19 15:00:00	27.2	019
449	2018-01-19 16:00:00	26.8	019
450	2018-01-19 17:00:00	27.5	019
451	2018-01-19 18:00:00	25.5	019
452	2018-01-19 19:00:00	18.8	019
453	2018-01-19 20:00:00	15.7	019
454	2018-01-19 21:00:00	14.2	019
455	2018-01-19 22:00:00	12.4	019
456	2018-01-19 23:00:00	12.6	019
457	2018-01-20 00:00:00	12.8	020
458	2018-01-20 01:00:00	12.4	020
459	2018-01-20 02:00:00	11	020
460	2018-01-20 03:00:00	10.2	020
461	2018-01-20 04:00:00	9.5	020
462	2018-01-20 05:00:00	9.2	020
463	2018-01-20 06:00:00	8.2	020
464	2018-01-20 07:00:00	9.6	020
465	2018-01-20 08:00:00	10.4	020
466	2018-01-20 09:00:00	13.5	020
467	2018-01-20 10:00:00	17.3	020
468	2018-01-20 11:00:00	19.9	020
469	2018-01-20 12:00:00	19.6	020
470	2018-01-20 13:00:00	19.2	020
471	2018-01-20 14:00:00	16.1	020
472	2018-01-20 15:00:00	14.2	020
473	2018-01-20 16:00:00	12.6	020
474	2018-01-20 17:00:00	8.2	020
475	2018-01-20 18:00:00	7.8	020
476	2018-01-20 19:00:00	7.8	020
477	2018-01-20 20:00:00	7.6	020
478	2018-01-20 21:00:00	7.5	020
479	2018-01-20 22:00:00	7.2	020
480	2018-01-20 23:00:00	7.2	020
481	2018-01-21 00:00:00	6.7	021
482	2018-01-21 01:00:00	4.6	021
483	2018-01-21 02:00:00	3.5	021
484	2018-01-21 03:00:00	2.7	021
485	2018-01-21 04:00:00	2.2	021
486	2018-01-21 05:00:00	1.5	021
487	2018-01-21 06:00:00	1.3	021
488	2018-01-21 07:00:00	0.9	021
489	2018-01-21 08:00:00	0.4	021
490	2018-01-21 09:00:00	4	021
491	2018-01-21 10:00:00	12	021
492	2018-01-21 11:00:00	14	021
493	2018-01-21 12:00:00	15.1	021
494	2018-01-21 13:00:00	15.8	021
495	2018-01-21 14:00:00	15.9	021
496	2018-01-21 15:00:00	15.7	021
497	2018-01-21 16:00:00	15	021
498	2018-01-21 17:00:00	14.1	021
499	2018-01-21 18:00:00	11.1	021
500	2018-01-21 19:00:00	8	021
501	2018-01-21 20:00:00	6.2	021
502	2018-01-21 21:00:00	5.1	021
503	2018-01-21 22:00:00	3.8	021
504	2018-01-21 23:00:00	2.3	021
505	2018-01-22 00:00:00	1.6	022
506	2018-01-22 01:00:00	1.6	022
507	2018-01-22 02:00:00	0.7	022
508	2018-01-22 03:00:00	-0.5	022
509	2018-01-22 04:00:00	-0.9	022
510	2018-01-22 05:00:00	-0.9	022
511	2018-01-22 06:00:00	-1.9	022
512	2018-01-22 07:00:00	-2.4	022
513	2018-01-22 08:00:00	-2	022
514	2018-01-22 09:00:00	0.2	022
515	2018-01-22 10:00:00	4	022
516	2018-01-22 11:00:00	6.9	022
517	2018-01-22 12:00:00	11.1	022
518	2018-01-22 13:00:00	14.5	022
519	2018-01-22 14:00:00	16.5	022
520	2018-01-22 15:00:00	18.4	022
521	2018-01-22 16:00:00	19.5	022
522	2018-01-22 17:00:00	18.4	022
523	2018-01-22 18:00:00	15.3	022
524	2018-01-22 19:00:00	10.9	022
525	2018-01-22 20:00:00	8.8	022
526	2018-01-22 21:00:00	7	022
527	2018-01-22 22:00:00	4.9	022
528	2018-01-22 23:00:00	3.5	022
529	2018-01-23 00:00:00	2.6	023
530	2018-01-23 01:00:00	1.9	023
531	2018-01-23 02:00:00	1.4	023
532	2018-01-23 03:00:00	0.4	023
533	2018-01-23 04:00:00	-0.8	023
534	2018-01-23 05:00:00	-1.3	023
535	2018-01-23 06:00:00	-1.8	023
536	2018-01-23 07:00:00	-2.6	023
537	2018-01-23 08:00:00	-2.7	023
538	2018-01-23 09:00:00	1.6	023
539	2018-01-23 10:00:00	9.1	023
540	2018-01-23 11:00:00	14	023
541	2018-01-23 12:00:00	17.6	023
542	2018-01-23 13:00:00	20.8	023
543	2018-01-23 14:00:00	22	023
544	2018-01-23 15:00:00	22.4	023
545	2018-01-23 16:00:00	21.9	023
546	2018-01-23 17:00:00	21.2	023
547	2018-01-23 18:00:00	18	023
548	2018-01-23 19:00:00	12	023
549	2018-01-23 20:00:00	9.2	023
550	2018-01-23 21:00:00	7.6	023
551	2018-01-23 22:00:00	6	023
552	2018-01-23 23:00:00	4.5	023
553	2018-01-24 00:00:00	3.4	024
554	2018-01-24 01:00:00	2.2	024
555	2018-01-24 02:00:00	8.4	024
556	2018-01-24 03:00:00	10.6	024
557	2018-01-24 04:00:00	7.9	024
558	2018-01-24 05:00:00	6.4	024
559	2018-01-24 06:00:00	8.7	024
560	2018-01-24 07:00:00	10.1	024
561	2018-01-24 08:00:00	10.5	024
562	2018-01-24 09:00:00	13.3	024
563	2018-01-24 10:00:00	17	024
564	2018-01-24 11:00:00	19.3	024
565	2018-01-24 12:00:00	20.9	024
566	2018-01-24 13:00:00	22.1	024
567	2018-01-24 14:00:00	23.3	024
568	2018-01-24 15:00:00	24.2	024
569	2018-01-24 16:00:00	24.6	024
570	2018-01-24 17:00:00	23.9	024
571	2018-01-24 18:00:00	21.5	024
572	2018-01-24 19:00:00	19.1	024
573	2018-01-24 20:00:00	17.8	024
574	2018-01-24 21:00:00	16.7	024
575	2018-01-24 22:00:00	16.2	024
576	2018-01-24 23:00:00	15.9	024
577	2018-01-25 00:00:00	13.9	025
578	2018-01-25 01:00:00	12	025
579	2018-01-25 02:00:00	13.1	025
580	2018-01-25 03:00:00	11	025
581	2018-01-25 04:00:00	11	025
582	2018-01-25 05:00:00	11.7	025
583	2018-01-25 06:00:00	8.9	025
584	2018-01-25 07:00:00	9.1	025
585	2018-01-25 08:00:00	9.7	025
586	2018-01-25 09:00:00	11.8	025
587	2018-01-25 10:00:00	16.1	025
588	2018-01-25 11:00:00	20.3	025
589	2018-01-25 12:00:00	21.9	025
590	2018-01-25 13:00:00	23.2	025
591	2018-01-25 14:00:00	25	025
592	2018-01-25 15:00:00	27.1	025
593	2018-01-25 16:00:00	28	025
594	2018-01-25 17:00:00	26.6	025
595	2018-01-25 18:00:00	23.4	025
596	2018-01-25 19:00:00	19.4	025
597	2018-01-25 20:00:00	16.6	025
598	2018-01-25 21:00:00	14.7	025
599	2018-01-25 22:00:00	11.7	025
600	2018-01-25 23:00:00	10.6	025
601	2018-01-26 00:00:00	9.9	026
602	2018-01-26 01:00:00	9.5	026
603	2018-01-26 02:00:00	8.1	026
604	2018-01-26 03:00:00	8.2	026
605	2018-01-26 04:00:00	8.6	026
606	2018-01-26 05:00:00	7	026
607	2018-01-26 06:00:00	5.1	026
608	2018-01-26 07:00:00	3.9	026
609	2018-01-26 08:00:00	3.4	026
610	2018-01-26 09:00:00	6.6	026
611	2018-01-26 10:00:00	14.2	026
612	2018-01-26 11:00:00	17.7	026
613	2018-01-26 12:00:00	21.6	026
614	2018-01-26 13:00:00	23.9	026
615	2018-01-26 14:00:00	24.7	026
616	2018-01-26 15:00:00	24.7	026
617	2018-01-26 16:00:00	23.7	026
618	2018-01-26 17:00:00	22.5	026
619	2018-01-26 18:00:00	18.9	026
620	2018-01-26 19:00:00	14.8	026
621	2018-01-26 20:00:00	12.6	026
622	2018-01-26 21:00:00	11.4	026
623	2018-01-26 22:00:00	10.1	026
624	2018-01-26 23:00:00	7.5	026
625	2018-01-27 00:00:00	6.4	027
626	2018-01-27 01:00:00	4.9	027
627	2018-01-27 02:00:00	4.5	027
628	2018-01-27 03:00:00	4	027
629	2018-01-27 04:00:00	2.5	027
630	2018-01-27 05:00:00	1.3	027
631	2018-01-27 06:00:00	0.9	027
632	2018-01-27 07:00:00	0.4	027
633	2018-01-27 08:00:00	0.4	027
634	2018-01-27 09:00:00	4.5	027
635	2018-01-27 10:00:00	10.6	027
636	2018-01-27 11:00:00	15.6	027
637	2018-01-27 12:00:00	19.6	027
638	2018-01-27 13:00:00	23.5	027
639	2018-01-27 14:00:00	25.9	027
640	2018-01-27 15:00:00	26.3	027
641	2018-01-27 16:00:00	25.9	027
642	2018-01-27 17:00:00	24	027
643	2018-01-27 18:00:00	20.5	027
644	2018-01-27 19:00:00	16.9	027
645	2018-01-27 20:00:00	14.5	027
646	2018-01-27 21:00:00	11.4	027
647	2018-01-27 22:00:00	9.3	027
648	2018-01-27 23:00:00	8.2	027
649	2018-01-28 00:00:00	7.2	028
650	2018-01-28 01:00:00	5.9	028
651	2018-01-28 02:00:00	5	028
652	2018-01-28 03:00:00	4.3	028
653	2018-01-28 04:00:00	3.2	028
654	2018-01-28 05:00:00	2.4	028
655	2018-01-28 06:00:00	1.9	028
656	2018-01-28 07:00:00	2.1	028
657	2018-01-28 08:00:00	1.6	028
658	2018-01-28 09:00:00	6.4	028
659	2018-01-28 10:00:00	16.2	028
660	2018-01-28 11:00:00	19.5	028
661	2018-01-28 12:00:00	24.5	028
662	2018-01-28 13:00:00	27.2	028
663	2018-01-28 14:00:00	28.3	028
664	2018-01-28 15:00:00	28.6	028
665	2018-01-28 16:00:00	26.8	028
666	2018-01-28 17:00:00	25.9	028
667	2018-01-28 18:00:00	23.9	028
668	2018-01-28 19:00:00	21	028
669	2018-01-28 20:00:00	18.3	028
670	2018-01-28 21:00:00	17	028
671	2018-01-28 22:00:00	13.6	028
672	2018-01-28 23:00:00	10.9	028
673	2018-01-29 00:00:00	9.2	029
674	2018-01-29 01:00:00	11.1	029
675	2018-01-29 02:00:00	16.1	029
676	2018-01-29 03:00:00	18.3	029
677	2018-01-29 04:00:00	18.4	029
678	2018-01-29 05:00:00	17	029
679	2018-01-29 06:00:00	18.5	029
680	2018-01-29 07:00:00	18.2	029
681	2018-01-29 08:00:00	17.7	029
682	2018-01-29 09:00:00	18.5	029
683	2018-01-29 10:00:00	20.9	029
684	2018-01-29 11:00:00	23.1	029
685	2018-01-29 12:00:00	24.7	029
686	2018-01-29 13:00:00	26.4	029
687	2018-01-29 14:00:00	27.1	029
688	2018-01-29 15:00:00	28	029
689	2018-01-29 16:00:00	28.5	029
690	2018-01-29 17:00:00	27.6	029
691	2018-01-29 18:00:00	25.1	029
692	2018-01-29 19:00:00	22.8	029
693	2018-01-29 20:00:00	21.6	029
694	2018-01-29 21:00:00	20.4	029
695	2018-01-29 22:00:00	19.9	029
696	2018-01-29 23:00:00	19.7	029
697	2018-01-30 00:00:00	18.5	030
698	2018-01-30 01:00:00	17.6	030
699	2018-01-30 02:00:00	17.6	030
700	2018-01-30 03:00:00	16.2	030
701	2018-01-30 04:00:00	14.4	030
702	2018-01-30 05:00:00	13.8	030
703	2018-01-30 06:00:00	14.4	030
704	2018-01-30 07:00:00	14.4	030
705	2018-01-30 08:00:00	15.5	030
706	2018-01-30 09:00:00	16.8	030
707	2018-01-30 10:00:00	20.2	030
708	2018-01-30 11:00:00	21.7	030
709	2018-01-30 12:00:00	24.5	030
710	2018-01-30 13:00:00	26.3	030
711	2018-01-30 14:00:00	28.1	030
712	2018-01-30 15:00:00	30.2	030
713	2018-01-30 16:00:00	28.6	030
714	2018-01-30 17:00:00	28.5	030
715	2018-01-30 18:00:00	26.1	030
716	2018-01-30 19:00:00	20.5	030
717	2018-01-30 20:00:00	17.1	030
718	2018-01-30 21:00:00	15.6	030
719	2018-01-30 22:00:00	12.7	030
720	2018-01-30 23:00:00	11.3	030
721	2018-01-31 00:00:00	10.8	031
722	2018-01-31 01:00:00	9.7	031
723	2018-01-31 02:00:00	8.5	031
724	2018-01-31 03:00:00	6.6	031
725	2018-01-31 04:00:00	5.4	031
726	2018-01-31 05:00:00	5.1	031
727	2018-01-31 06:00:00	4	031
728	2018-01-31 07:00:00	3.4	031
729	2018-01-31 08:00:00	3.3	031
730	2018-01-31 09:00:00	8.7	031
731	2018-01-31 10:00:00	15.6	031
732	2018-01-31 11:00:00	19.5	031
733	2018-01-31 12:00:00	23.6	031
734	2018-01-31 13:00:00	26.4	031
735	2018-01-31 14:00:00	29.1	031
736	2018-01-31 15:00:00	31.3	031
737	2018-01-31 16:00:00	31.7	031
738	2018-01-31 17:00:00	30.3	031
739	2018-01-31 18:00:00	25.6	031
740	2018-01-31 19:00:00	20.3	031
741	2018-01-31 20:00:00	16.7	031
742	2018-01-31 21:00:00	14.2	031
743	2018-01-31 22:00:00	11.7	031
744	2018-01-31 23:00:00	11	031
745	2018-02-01 00:00:00	10.5	032
746	2018-02-01 01:00:00	8.6	032
747	2018-02-01 02:00:00	7.2	032
748	2018-02-01 03:00:00	6.8	032
749	2018-02-01 04:00:00	5.8	032
750	2018-02-01 05:00:00	4.8	032
751	2018-02-01 06:00:00	4	032
752	2018-02-01 07:00:00	4.4	032
753	2018-02-01 08:00:00	4.6	032
754	2018-02-01 09:00:00	10.2	032
755	2018-02-01 10:00:00	17.6	032
756	2018-02-01 11:00:00	21.1	032
757	2018-02-01 12:00:00	24.5	032
758	2018-02-01 13:00:00	27.6	032
759	2018-02-01 14:00:00	30.3	032
760	2018-02-01 15:00:00	31.7	032
761	2018-02-01 16:00:00	32.5	032
762	2018-02-01 17:00:00	31.4	032
763	2018-02-01 18:00:00	26.4	032
764	2018-02-01 19:00:00	21.3	032
765	2018-02-01 20:00:00	18	032
766	2018-02-01 21:00:00	15.1	032
767	2018-02-01 22:00:00	13.5	032
768	2018-02-01 23:00:00	11.9	032
769	2018-02-02 00:00:00	11.1	033
770	2018-02-02 01:00:00	10.3	033
771	2018-02-02 02:00:00	8.2	033
772	2018-02-02 03:00:00	7.2	033
773	2018-02-02 04:00:00	6.8	033
774	2018-02-02 05:00:00	6.9	033
775	2018-02-02 06:00:00	6.4	033
776	2018-02-02 07:00:00	5.2	033
777	2018-02-02 08:00:00	5.2	033
778	2018-02-02 09:00:00	9.6	033
779	2018-02-02 10:00:00	16.5	033
780	2018-02-02 11:00:00	21.6	033
781	2018-02-02 12:00:00	26.2	033
782	2018-02-02 13:00:00	29.1	033
783	2018-02-02 14:00:00	32.4	033
784	2018-02-02 15:00:00	29.8	033
785	2018-02-02 16:00:00	27	033
786	2018-02-02 17:00:00	25.7	033
787	2018-02-02 18:00:00	23.7	033
788	2018-02-02 19:00:00	20.6	033
789	2018-02-02 20:00:00	18.5	033
790	2018-02-02 21:00:00	16.9	033
791	2018-02-02 22:00:00	16.3	033
792	2018-02-02 23:00:00	16.2	033
793	2018-02-03 00:00:00	14.2	034
794	2018-02-03 01:00:00	12.5	034
795	2018-02-03 02:00:00	11.8	034
796	2018-02-03 03:00:00	10.8	034
797	2018-02-03 04:00:00	10.6	034
798	2018-02-03 05:00:00	10.2	034
799	2018-02-03 06:00:00	9.3	034
800	2018-02-03 07:00:00	8.9	034
801	2018-02-03 08:00:00	7.8	034
802	2018-02-03 09:00:00	11.7	034
803	2018-02-03 10:00:00	18	034
804	2018-02-03 11:00:00	21.8	034
805	2018-02-03 12:00:00	26	034
806	2018-02-03 13:00:00	28.8	034
807	2018-02-03 14:00:00	30.4	034
808	2018-02-03 15:00:00	30.3	034
809	2018-02-03 16:00:00	30.3	034
810	2018-02-03 17:00:00	28.5	034
811	2018-02-03 18:00:00	24.8	034
812	2018-02-03 19:00:00	20.2	034
813	2018-02-03 20:00:00	16.8	034
814	2018-02-03 21:00:00	14.4	034
815	2018-02-03 22:00:00	13.4	034
816	2018-02-03 23:00:00	11.8	034
817	2018-02-04 00:00:00	10.5	035
818	2018-02-04 01:00:00	9.7	035
819	2018-02-04 02:00:00	8.3	035
820	2018-02-04 03:00:00	7.4	035
821	2018-02-04 04:00:00	7.1	035
822	2018-02-04 05:00:00	6.6	035
823	2018-02-04 06:00:00	5.7	035
824	2018-02-04 07:00:00	5.1	035
825	2018-02-04 08:00:00	5.4	035
826	2018-02-04 09:00:00	10.3	035
827	2018-02-04 10:00:00	17.3	035
828	2018-02-04 11:00:00	21.3	035
829	2018-02-04 12:00:00	24.7	035
830	2018-02-04 13:00:00	27.7	035
831	2018-02-04 14:00:00	29.6	035
832	2018-02-04 15:00:00	30.7	035
833	2018-02-04 16:00:00	31	035
834	2018-02-04 17:00:00	30.5	035
835	2018-02-04 18:00:00	25.7	035
836	2018-02-04 19:00:00	21.2	035
837	2018-02-04 20:00:00	17.8	035
838	2018-02-04 21:00:00	15.5	035
839	2018-02-04 22:00:00	13.8	035
840	2018-02-04 23:00:00	12.3	035
841	2018-02-05 00:00:00	11.1	036
842	2018-02-05 01:00:00	10.3	036
843	2018-02-05 02:00:00	9.3	036
844	2018-02-05 03:00:00	8.3	036
845	2018-02-05 04:00:00	8.1	036
846	2018-02-05 05:00:00	7.6	036
847	2018-02-05 06:00:00	7.2	036
848	2018-02-05 07:00:00	6.9	036
849	2018-02-05 08:00:00	7	036
850	2018-02-05 09:00:00	10.8	036
851	2018-02-05 10:00:00	18.4	036
852	2018-02-05 11:00:00	22.7	036
853	2018-02-05 12:00:00	25	036
854	2018-02-05 13:00:00	28.2	036
855	2018-02-05 14:00:00	30.8	036
856	2018-02-05 15:00:00	31.7	036
857	2018-02-05 16:00:00	30.9	036
858	2018-02-05 17:00:00	29.4	036
859	2018-02-05 18:00:00	25.4	036
860	2018-02-05 19:00:00	21.2	036
861	2018-02-05 20:00:00	18.3	036
862	2018-02-05 21:00:00	15.6	036
863	2018-02-05 22:00:00	13.9	036
864	2018-02-05 23:00:00	12.7	036
865	2018-02-06 00:00:00	11.9	037
866	2018-02-06 01:00:00	11	037
867	2018-02-06 02:00:00	10.1	037
868	2018-02-06 03:00:00	9.1	037
869	2018-02-06 04:00:00	7.9	037
870	2018-02-06 05:00:00	7.2	037
871	2018-02-06 06:00:00	7.5	037
872	2018-02-06 07:00:00	7.1	037
873	2018-02-06 08:00:00	6.6	037
874	2018-02-06 09:00:00	11.5	037
875	2018-02-06 10:00:00	17.5	037
876	2018-02-06 11:00:00	20.7	037
877	2018-02-06 12:00:00	24.6	037
878	2018-02-06 13:00:00	27.2	037
879	2018-02-06 14:00:00	30	037
880	2018-02-06 15:00:00	30.1	037
881	2018-02-06 16:00:00	30	037
882	2018-02-06 17:00:00	28.4	037
883	2018-02-06 18:00:00	25.1	037
884	2018-02-06 19:00:00	21.8	037
885	2018-02-06 20:00:00	19.3	037
886	2018-02-06 21:00:00	17.6	037
887	2018-02-06 22:00:00	16	037
888	2018-02-06 23:00:00	15.1	037
889	2018-02-07 00:00:00	13	038
890	2018-02-07 01:00:00	11.4	038
891	2018-02-07 02:00:00	11.2	038
892	2018-02-07 03:00:00	9.8	038
893	2018-02-07 04:00:00	8.1	038
894	2018-02-07 05:00:00	6.9	038
895	2018-02-07 06:00:00	6.2	038
896	2018-02-07 07:00:00	5.3	038
897	2018-02-07 08:00:00	5.1	038
898	2018-02-07 09:00:00	10.6	038
899	2018-02-07 10:00:00	18.7	038
900	2018-02-07 11:00:00	22.2	038
901	2018-02-07 12:00:00	24	038
902	2018-02-07 13:00:00	27.3	038
903	2018-02-07 14:00:00	29	038
904	2018-02-07 15:00:00	28.5	038
905	2018-02-07 16:00:00	28.3	038
906	2018-02-07 17:00:00	29.2	038
907	2018-02-07 18:00:00	26.1	038
908	2018-02-07 19:00:00	20.1	038
909	2018-02-07 20:00:00	16.2	038
910	2018-02-07 21:00:00	14.2	038
911	2018-02-07 22:00:00	12.6	038
912	2018-02-07 23:00:00	11.3	038
913	2018-02-08 00:00:00	10.4	039
914	2018-02-08 01:00:00	9.4	039
915	2018-02-08 02:00:00	7.7	039
916	2018-02-08 03:00:00	6.7	039
917	2018-02-08 04:00:00	6	039
918	2018-02-08 05:00:00	5.3	039
919	2018-02-08 06:00:00	4.4	039
920	2018-02-08 07:00:00	4.2	039
921	2018-02-08 08:00:00	4.1	039
922	2018-02-08 09:00:00	9.7	039
923	2018-02-08 10:00:00	16.8	039
924	2018-02-08 11:00:00	23.4	039
925	2018-02-08 12:00:00	26.3	039
926	2018-02-08 13:00:00	27.7	039
927	2018-02-08 14:00:00	29.6	039
928	2018-02-08 15:00:00	31.8	039
929	2018-02-08 16:00:00	33.2	039
930	2018-02-08 17:00:00	32.5	039
931	2018-02-08 18:00:00	27.3	039
932	2018-02-08 19:00:00	22.3	039
933	2018-02-08 20:00:00	17.9	039
934	2018-02-08 21:00:00	15.7	039
935	2018-02-08 22:00:00	13.9	039
936	2018-02-08 23:00:00	12.6	039
937	2018-02-09 00:00:00	11.2	040
938	2018-02-09 01:00:00	10.1	040
939	2018-02-09 02:00:00	8.8	040
940	2018-02-09 03:00:00	7.9	040
941	2018-02-09 04:00:00	6.9	040
942	2018-02-09 05:00:00	6.4	040
943	2018-02-09 06:00:00	5.6	040
944	2018-02-09 07:00:00	5.1	040
945	2018-02-09 08:00:00	5.6	040
946	2018-02-09 09:00:00	11.2	040
947	2018-02-09 10:00:00	17.9	040
948	2018-02-09 11:00:00	22.2	040
949	2018-02-09 12:00:00	25.2	040
950	2018-02-09 13:00:00	28.7	040
951	2018-02-09 14:00:00	31.8	040
952	2018-02-09 15:00:00	32.7	040
953	2018-02-09 16:00:00	32.2	040
954	2018-02-09 17:00:00	30.8	040
955	2018-02-09 18:00:00	26.8	040
956	2018-02-09 19:00:00	22.3	040
957	2018-02-09 20:00:00	19.1	040
958	2018-02-09 21:00:00	16.5	040
959	2018-02-09 22:00:00	13.9	040
960	2018-02-09 23:00:00	12.8	040
961	2018-02-10 00:00:00	11.7	041
962	2018-02-10 01:00:00	10.9	041
963	2018-02-10 02:00:00	10.3	041
964	2018-02-10 03:00:00	10.3	041
965	2018-02-10 04:00:00	10.3	041
966	2018-02-10 05:00:00	8.7	041
967	2018-02-10 06:00:00	7.8	041
968	2018-02-10 07:00:00	7.9	041
969	2018-02-10 08:00:00	7.8	041
970	2018-02-10 09:00:00	12.1	041
971	2018-02-10 10:00:00	18.6	041
972	2018-02-10 11:00:00	22	041
973	2018-02-10 12:00:00	25.7	041
974	2018-02-10 13:00:00	28.2	041
975	2018-02-10 14:00:00	28.4	041
976	2018-02-10 15:00:00	27.8	041
977	2018-02-10 16:00:00	27.6	041
978	2018-02-10 17:00:00	26	041
979	2018-02-10 18:00:00	24.3	041
980	2018-02-10 19:00:00	22.2	041
981	2018-02-10 20:00:00	20	041
982	2018-02-10 21:00:00	16.9	041
983	2018-02-10 22:00:00	14.7	041
984	2018-02-10 23:00:00	13.3	041
985	2018-02-11 00:00:00	14	042
986	2018-02-11 01:00:00	14.3	042
987	2018-02-11 02:00:00	12.3	042
988	2018-02-11 03:00:00	11.6	042
989	2018-02-11 04:00:00	11.1	042
990	2018-02-11 05:00:00	10.3	042
991	2018-02-11 06:00:00	9.2	042
992	2018-02-11 07:00:00	8.1	042
993	2018-02-11 08:00:00	7.5	042
994	2018-02-11 09:00:00	12.7	042
995	2018-02-11 10:00:00	19.1	042
996	2018-02-11 11:00:00	21.9	042
997	2018-02-11 12:00:00	23.7	042
998	2018-02-11 13:00:00	25.3	042
999	2018-02-11 14:00:00	25.7	042
1000	2018-02-11 15:00:00	27.1	042
1001	2018-02-11 16:00:00	27.2	042
1002	2018-02-11 17:00:00	27.3	042
1003	2018-02-11 18:00:00	24.2	042
1004	2018-02-11 19:00:00	21.7	042
1005	2018-02-11 20:00:00	20.7	042
1006	2018-02-11 21:00:00	19.6	042
1007	2018-02-11 22:00:00	18.5	042
1008	2018-02-11 23:00:00	16.5	042
1009	2018-02-12 00:00:00	14.1	043
1010	2018-02-12 01:00:00	14.7	043
1011	2018-02-12 02:00:00	14.2	043
1012	2018-02-12 03:00:00	12.9	043
1013	2018-02-12 04:00:00	10.8	043
1014	2018-02-12 05:00:00	10.5	043
1015	2018-02-12 06:00:00	11.2	043
1016	2018-02-12 07:00:00	10	043
1017	2018-02-12 08:00:00	9.5	043
1018	2018-02-12 09:00:00	14	043
1019	2018-02-12 10:00:00	18.9	043
1020	2018-02-12 11:00:00	20.4	043
1021	2018-02-12 12:00:00	21.3	043
1022	2018-02-12 13:00:00	22.4	043
1023	2018-02-12 14:00:00	22.9	043
1024	2018-02-12 15:00:00	22.8	043
1025	2018-02-12 16:00:00	22.1	043
1026	2018-02-12 17:00:00	21.9	043
1027	2018-02-12 18:00:00	20.6	043
1028	2018-02-12 19:00:00	19.1	043
1029	2018-02-12 20:00:00	18.2	043
1030	2018-02-12 21:00:00	17.1	043
1031	2018-02-12 22:00:00	15.3	043
1032	2018-02-12 23:00:00	14	043
1033	2018-02-13 00:00:00	14.1	044
1034	2018-02-13 01:00:00	13.1	044
1035	2018-02-13 02:00:00	13.9	044
1036	2018-02-13 03:00:00	14.2	044
1037	2018-02-13 04:00:00	12.9	044
1038	2018-02-13 05:00:00	11	044
1039	2018-02-13 06:00:00	9.8	044
1040	2018-02-13 07:00:00	8.9	044
1041	2018-02-13 08:00:00	9.3	044
1042	2018-02-13 09:00:00	13.8	044
1043	2018-02-13 10:00:00	17.3	044
1044	2018-02-13 11:00:00	19.9	044
1045	2018-02-13 12:00:00	21.1	044
1046	2018-02-13 13:00:00	22	044
1047	2018-02-13 14:00:00	23.1	044
1048	2018-02-13 15:00:00	24.9	044
1049	2018-02-13 16:00:00	25.4	044
1050	2018-02-13 17:00:00	24.3	044
1051	2018-02-13 18:00:00	22.6	044
1052	2018-02-13 19:00:00	20.5	044
1053	2018-02-13 20:00:00	18.7	044
1054	2018-02-13 21:00:00	17.6	044
1055	2018-02-13 22:00:00	16.4	044
1056	2018-02-13 23:00:00	15.1	044
1057	2018-02-14 00:00:00	14.2	045
1058	2018-02-14 01:00:00	13.8	045
1059	2018-02-14 02:00:00	13.6	045
1060	2018-02-14 03:00:00	12.7	045
1061	2018-02-14 04:00:00	12.6	045
1062	2018-02-14 05:00:00	12	045
1063	2018-02-14 06:00:00	11.7	045
1064	2018-02-14 07:00:00	12	045
1065	2018-02-14 08:00:00	11.9	045
1066	2018-02-14 09:00:00	13.3	045
1067	2018-02-14 10:00:00	14.9	045
1068	2018-02-14 11:00:00	16.2	045
1069	2018-02-14 12:00:00	16.9	045
1070	2018-02-14 13:00:00	17.5	045
1071	2018-02-14 14:00:00	19	045
1072	2018-02-14 15:00:00	17.3	045
1073	2018-02-14 16:00:00	14.8	045
1074	2018-02-14 17:00:00	13.4	045
1075	2018-02-14 18:00:00	12.6	045
1076	2018-02-14 19:00:00	12.2	045
1077	2018-02-14 20:00:00	12.1	045
1078	2018-02-14 21:00:00	11.8	045
1079	2018-02-14 22:00:00	11.6	045
1080	2018-02-14 23:00:00	11.2	045
1081	2018-02-15 00:00:00	11.1	046
1082	2018-02-15 01:00:00	11.2	046
1083	2018-02-15 02:00:00	11.1	046
1084	2018-02-15 03:00:00	11	046
1085	2018-02-15 04:00:00	11.1	046
1086	2018-02-15 05:00:00	11	046
1087	2018-02-15 06:00:00	10.6	046
1088	2018-02-15 07:00:00	10.7	046
1089	2018-02-15 08:00:00	10.9	046
1090	2018-02-15 09:00:00	11	046
1091	2018-02-15 10:00:00	11.2	046
1092	2018-02-15 11:00:00	11.7	046
1093	2018-02-15 12:00:00	12.6	046
1094	2018-02-15 13:00:00	13.4	046
1095	2018-02-15 14:00:00	14	046
1096	2018-02-15 15:00:00	14.5	046
1097	2018-02-15 16:00:00	14.7	046
1098	2018-02-15 17:00:00	14.7	046
1099	2018-02-15 18:00:00	13.8	046
1100	2018-02-15 19:00:00	13.1	046
1101	2018-02-15 20:00:00	12.8	046
1102	2018-02-15 21:00:00	12.7	046
1103	2018-02-15 22:00:00	12.7	046
1104	2018-02-15 23:00:00	12.7	046
1105	2018-02-16 00:00:00	12.7	047
1106	2018-02-16 01:00:00	12.7	047
1107	2018-02-16 02:00:00	12.6	047
1108	2018-02-16 03:00:00	12.5	047
1109	2018-02-16 04:00:00	12.3	047
1110	2018-02-16 05:00:00	12.3	047
1111	2018-02-16 06:00:00	12.5	047
1112	2018-02-16 07:00:00	12.6	047
1113	2018-02-16 08:00:00	12.7	047
1114	2018-02-16 09:00:00	13	047
1115	2018-02-16 10:00:00	13.7	047
1116	2018-02-16 11:00:00	14.4	047
1117	2018-02-16 12:00:00	15.6	047
1118	2018-02-16 13:00:00	16.8	047
1119	2018-02-16 14:00:00	16.8	047
1120	2018-02-16 15:00:00	16	047
1121	2018-02-16 16:00:00	15.2	047
1122	2018-02-16 17:00:00	14.8	047
1123	2018-02-16 18:00:00	14.6	047
1124	2018-02-16 19:00:00	14.1	047
1125	2018-02-16 20:00:00	13.9	047
1126	2018-02-16 21:00:00	13.7	047
1127	2018-02-16 22:00:00	13.5	047
1128	2018-02-16 23:00:00	13.2	047
1129	2018-02-17 00:00:00	12.6	048
1130	2018-02-17 01:00:00	12.6	048
1131	2018-02-17 02:00:00	12.5	048
1132	2018-02-17 03:00:00	12.3	048
1133	2018-02-17 04:00:00	11.3	048
1134	2018-02-17 05:00:00	11.6	048
1135	2018-02-17 06:00:00	11.4	048
1136	2018-02-17 07:00:00	11.5	048
1137	2018-02-17 08:00:00	11.7	048
1138	2018-02-17 09:00:00	12.3	048
1139	2018-02-17 10:00:00	14.5	048
1140	2018-02-17 11:00:00	16.2	048
1141	2018-02-17 12:00:00	18.4	048
1142	2018-02-17 13:00:00	20.5	048
1143	2018-02-17 14:00:00	22.1	048
1144	2018-02-17 15:00:00	23.5	048
1145	2018-02-17 16:00:00	24.4	048
1146	2018-02-17 17:00:00	21.8	048
1147	2018-02-17 18:00:00	19.5	048
1148	2018-02-17 19:00:00	17.9	048
1149	2018-02-17 20:00:00	16.4	048
1150	2018-02-17 21:00:00	15.2	048
1151	2018-02-17 22:00:00	13.6	048
1152	2018-02-17 23:00:00	12.4	048
1153	2018-02-18 00:00:00	11.6	049
1154	2018-02-18 01:00:00	11.1	049
1155	2018-02-18 02:00:00	10.8	049
1156	2018-02-18 03:00:00	10.9	049
1157	2018-02-18 04:00:00	11.7	049
1158	2018-02-18 05:00:00	11	049
1159	2018-02-18 06:00:00	9.9	049
1160	2018-02-18 07:00:00	9.4	049
1161	2018-02-18 08:00:00	9.3	049
1162	2018-02-18 09:00:00	12.8	049
1163	2018-02-18 10:00:00	16.5	049
1164	2018-02-18 11:00:00	19.6	049
1165	2018-02-18 12:00:00	22.2	049
1166	2018-02-18 13:00:00	24	049
1167	2018-02-18 14:00:00	22.8	049
1168	2018-02-18 15:00:00	21.3	049
1169	2018-02-18 16:00:00	20	049
1170	2018-02-18 17:00:00	20.4	049
1171	2018-02-18 18:00:00	19	049
1172	2018-02-18 19:00:00	17.5	049
1173	2018-02-18 20:00:00	17.3	049
1174	2018-02-18 21:00:00	16.9	049
1175	2018-02-18 22:00:00	16.5	049
1176	2018-02-18 23:00:00	15.2	049
1177	2018-02-19 00:00:00	14.1	050
1178	2018-02-19 01:00:00	14	050
1179	2018-02-19 02:00:00	12.6	050
1180	2018-02-19 03:00:00	13.4	050
1181	2018-02-19 04:00:00	13.2	050
1182	2018-02-19 05:00:00	12.3	050
1183	2018-02-19 06:00:00	12.4	050
1184	2018-02-19 07:00:00	13.5	050
1185	2018-02-19 08:00:00	14.5	050
1186	2018-02-19 09:00:00	15.3	050
1187	2018-02-19 10:00:00	18.4	050
1188	2018-02-19 11:00:00	18.2	050
1189	2018-02-19 12:00:00	19.4	050
1190	2018-02-19 13:00:00	19.4	050
1191	2018-02-19 14:00:00	20.3	050
1192	2018-02-19 15:00:00	20.4	050
1193	2018-02-19 16:00:00	19.7	050
1194	2018-02-19 17:00:00	18.5	050
1195	2018-02-19 18:00:00	16.8	050
1196	2018-02-19 19:00:00	15.4	050
1197	2018-02-19 20:00:00	13.4	050
1198	2018-02-19 21:00:00	9.4	050
1199	2018-02-19 22:00:00	8.8	050
1200	2018-02-19 23:00:00	8.8	050
1201	2018-02-20 00:00:00	8.5	051
1202	2018-02-20 01:00:00	8.6	051
1203	2018-02-20 02:00:00	7.9	051
1204	2018-02-20 03:00:00	7	051
1205	2018-02-20 04:00:00	6.6	051
1206	2018-02-20 05:00:00	6.5	051
1207	2018-02-20 06:00:00	5.9	051
1208	2018-02-20 07:00:00	5	051
1209	2018-02-20 08:00:00	5.4	051
1210	2018-02-20 09:00:00	6.4	051
1211	2018-02-20 10:00:00	7.6	051
1212	2018-02-20 11:00:00	9.8	051
1213	2018-02-20 12:00:00	12	051
1214	2018-02-20 13:00:00	14.3	051
1215	2018-02-20 14:00:00	13.9	051
1216	2018-02-20 15:00:00	14.2	051
1217	2018-02-20 16:00:00	15.4	051
1218	2018-02-20 17:00:00	16.3	051
1219	2018-02-20 18:00:00	13.7	051
1220	2018-02-20 19:00:00	10.3	051
1221	2018-02-20 20:00:00	8.2	051
1222	2018-02-20 21:00:00	6.7	051
1223	2018-02-20 22:00:00	6.1	051
1224	2018-02-20 23:00:00	4.9	051
1225	2018-02-21 00:00:00	4	052
1226	2018-02-21 01:00:00	3.1	052
1227	2018-02-21 02:00:00	2.5	052
1228	2018-02-21 03:00:00	1.9	052
1229	2018-02-21 04:00:00	1.7	052
1230	2018-02-21 05:00:00	1.8	052
1231	2018-02-21 06:00:00	2	052
1232	2018-02-21 07:00:00	2.2	052
1233	2018-02-21 08:00:00	3.4	052
1234	2018-02-21 09:00:00	8.1	052
1235	2018-02-21 10:00:00	10.5	052
1236	2018-02-21 11:00:00	13	052
1237	2018-02-21 12:00:00	15.4	052
1238	2018-02-21 13:00:00	16.9	052
1239	2018-02-21 14:00:00	18.7	052
1240	2018-02-21 15:00:00	18.8	052
1241	2018-02-21 16:00:00	20.2	052
1242	2018-02-21 17:00:00	17.6	052
1243	2018-02-21 18:00:00	14.7	052
1244	2018-02-21 19:00:00	13	052
1245	2018-02-21 20:00:00	12.1	052
1246	2018-02-21 21:00:00	11.5	052
1247	2018-02-21 22:00:00	11	052
1248	2018-02-21 23:00:00	9.7	052
1249	2018-02-22 00:00:00	9.6	053
1250	2018-02-22 01:00:00	8.9	053
1251	2018-02-22 02:00:00	8.4	053
1252	2018-02-22 03:00:00	6.1	053
1253	2018-02-22 04:00:00	4.4	053
1254	2018-02-22 05:00:00	3.3	053
1255	2018-02-22 06:00:00	2.7	053
1256	2018-02-22 07:00:00	2	053
1257	2018-02-22 08:00:00	3.6	053
1258	2018-02-22 09:00:00	7.9	053
1259	2018-02-22 10:00:00	11	053
1260	2018-02-22 11:00:00	14.8	053
1261	2018-02-22 12:00:00	15.4	053
1262	2018-02-22 13:00:00	14.9	053
1263	2018-02-22 14:00:00	17.8	053
1264	2018-02-22 15:00:00	17.1	053
1265	2018-02-22 16:00:00	17.3	053
1266	2018-02-22 17:00:00	18.5	053
1267	2018-02-22 18:00:00	16.6	053
1268	2018-02-22 19:00:00	12.6	053
1269	2018-02-22 20:00:00	10.6	053
1270	2018-02-22 21:00:00	8.5	053
1271	2018-02-22 22:00:00	7	053
1272	2018-02-22 23:00:00	6.2	053
1273	2018-02-23 00:00:00	5.2	054
1274	2018-02-23 01:00:00	4.4	054
1275	2018-02-23 02:00:00	3.8	054
1276	2018-02-23 03:00:00	2.9	054
1277	2018-02-23 04:00:00	2.6	054
1278	2018-02-23 05:00:00	1.7	054
1279	2018-02-23 06:00:00	1.2	054
1280	2018-02-23 07:00:00	0.9	054
1281	2018-02-23 08:00:00	2.1	054
1282	2018-02-23 09:00:00	6.7	054
1283	2018-02-23 10:00:00	10.1	054
1284	2018-02-23 11:00:00	13.2	054
1285	2018-02-23 12:00:00	15.4	054
1286	2018-02-23 13:00:00	17.8	054
1287	2018-02-23 14:00:00	19.4	054
1288	2018-02-23 15:00:00	21.6	054
1289	2018-02-23 16:00:00	21.5	054
1290	2018-02-23 17:00:00	21.1	054
1291	2018-02-23 18:00:00	17.9	054
1292	2018-02-23 19:00:00	14	054
1293	2018-02-23 20:00:00	11.7	054
1294	2018-02-23 21:00:00	10.2	054
1295	2018-02-23 22:00:00	9.4	054
1296	2018-02-23 23:00:00	8.8	054
1297	2018-02-24 00:00:00	8.1	055
1298	2018-02-24 01:00:00	7.6	055
1299	2018-02-24 02:00:00	7.4	055
1300	2018-02-24 03:00:00	6.9	055
1301	2018-02-24 04:00:00	5.5	055
1302	2018-02-24 05:00:00	3.9	055
1303	2018-02-24 06:00:00	2.8	055
1304	2018-02-24 07:00:00	1.5	055
1305	2018-02-24 08:00:00	2.8	055
1306	2018-02-24 09:00:00	8.9	055
1307	2018-02-24 10:00:00	12.1	055
1308	2018-02-24 11:00:00	12.8	055
1309	2018-02-24 12:00:00	14.2	055
1310	2018-02-24 13:00:00	14.7	055
1311	2018-02-24 14:00:00	15.3	055
1312	2018-02-24 15:00:00	16.9	055
1313	2018-02-24 16:00:00	18.4	055
1314	2018-02-24 17:00:00	17.7	055
1315	2018-02-24 18:00:00	16.1	055
1316	2018-02-24 19:00:00	11.7	055
1317	2018-02-24 20:00:00	9.5	055
1318	2018-02-24 21:00:00	7.2	055
1319	2018-02-24 22:00:00	5.5	055
1320	2018-02-24 23:00:00	4.8	055
1321	2018-02-25 00:00:00	3.8	056
1322	2018-02-25 01:00:00	2.9	056
1323	2018-02-25 02:00:00	2.7	056
1324	2018-02-25 03:00:00	1.7	056
1325	2018-02-25 04:00:00	0.8	056
1326	2018-02-25 05:00:00	0.1	056
1327	2018-02-25 06:00:00	-0.2	056
1328	2018-02-25 07:00:00	-0.5	056
1329	2018-02-25 08:00:00	1	056
1330	2018-02-25 09:00:00	7.1	056
1331	2018-02-25 10:00:00	9.7	056
1332	2018-02-25 11:00:00	13.7	056
1333	2018-02-25 12:00:00	16.5	056
1334	2018-02-25 13:00:00	18.4	056
1335	2018-02-25 14:00:00	19.4	056
1336	2018-02-25 15:00:00	20.1	056
1337	2018-02-25 16:00:00	20.8	056
1338	2018-02-25 17:00:00	20.7	056
1339	2018-02-25 18:00:00	18.7	056
1340	2018-02-25 19:00:00	14	056
1341	2018-02-25 20:00:00	11.5	056
1342	2018-02-25 21:00:00	9.9	056
1343	2018-02-25 22:00:00	8.8	056
1344	2018-02-25 23:00:00	6.8	056
1345	2018-02-26 00:00:00	5.4	057
1346	2018-02-26 01:00:00	5	057
1347	2018-02-26 02:00:00	4.3	057
1348	2018-02-26 03:00:00	3.2	057
1349	2018-02-26 04:00:00	1.7	057
1350	2018-02-26 05:00:00	1.3	057
1351	2018-02-26 06:00:00	0.5	057
1352	2018-02-26 07:00:00	0.1	057
1353	2018-02-26 08:00:00	2.2	057
1354	2018-02-26 09:00:00	8.7	057
1355	2018-02-26 10:00:00	13.1	057
1356	2018-02-26 11:00:00	16.4	057
1357	2018-02-26 12:00:00	20.4	057
1358	2018-02-26 13:00:00	22.5	057
1359	2018-02-26 14:00:00	23.6	057
1360	2018-02-26 15:00:00	26.2	057
1361	2018-02-26 16:00:00	26.1	057
1362	2018-02-26 17:00:00	26.2	057
1363	2018-02-26 18:00:00	23.4	057
1364	2018-02-26 19:00:00	18.2	057
1365	2018-02-26 20:00:00	14.8	057
1366	2018-02-26 21:00:00	12.4	057
1367	2018-02-26 22:00:00	10.2	057
1368	2018-02-26 23:00:00	8.8	057
1369	2018-02-27 00:00:00	8.4	058
1370	2018-02-27 01:00:00	7.5	058
1371	2018-02-27 02:00:00	6.6	058
1372	2018-02-27 03:00:00	5.2	058
1373	2018-02-27 04:00:00	4.1	058
1374	2018-02-27 05:00:00	3.2	058
1375	2018-02-27 06:00:00	3.1	058
1376	2018-02-27 07:00:00	3.6	058
1377	2018-02-27 08:00:00	6.5	058
1378	2018-02-27 09:00:00	10.6	058
1379	2018-02-27 10:00:00	16.4	058
1380	2018-02-27 11:00:00	19.5	058
1381	2018-02-27 12:00:00	21.7	058
1382	2018-02-27 13:00:00	21.9	058
1383	2018-02-27 14:00:00	22.2	058
1384	2018-02-27 15:00:00	22.1	058
1385	2018-02-27 16:00:00	22.1	058
1386	2018-02-27 17:00:00	21.1	058
1387	2018-02-27 18:00:00	18.6	058
1388	2018-02-27 19:00:00	16	058
1389	2018-02-27 20:00:00	14.4	058
1390	2018-02-27 21:00:00	13.1	058
1391	2018-02-27 22:00:00	12.1	058
1392	2018-02-27 23:00:00	11.4	058
1393	2018-02-28 00:00:00	11.5	059
1394	2018-02-28 01:00:00	10.6	059
1395	2018-02-28 02:00:00	9.3	059
1396	2018-02-28 03:00:00	8.2	059
1397	2018-02-28 04:00:00	7.3	059
1398	2018-02-28 05:00:00	7.1	059
1399	2018-02-28 06:00:00	6.5	059
1400	2018-02-28 07:00:00	6.4	059
1401	2018-02-28 08:00:00	6.6	059
1402	2018-02-28 09:00:00	4.7	059
1403	2018-02-28 10:00:00	6.3	059
1404	2018-02-28 11:00:00	9.8	059
1405	2018-02-28 12:00:00	11.2	059
1406	2018-02-28 13:00:00	12.1	059
1407	2018-02-28 14:00:00	14.9	059
1408	2018-02-28 15:00:00	16.5	059
1409	2018-02-28 16:00:00	16.7	059
1410	2018-02-28 17:00:00	16.2	059
1411	2018-02-28 18:00:00	14.2	059
1412	2018-02-28 19:00:00	10.8	059
1413	2018-02-28 20:00:00	8.8	059
1414	2018-02-28 21:00:00	6.8	059
1415	2018-02-28 22:00:00	5.7	059
1416	2018-02-28 23:00:00	5	059
1417	2018-03-01 00:00:00	4.3	060
1418	2018-03-01 01:00:00	3.3	060
1419	2018-03-01 02:00:00	2.6	060
1420	2018-03-01 03:00:00	2	060
1421	2018-03-01 04:00:00	1.5	060
1422	2018-03-01 05:00:00	1.2	060
1423	2018-03-01 06:00:00	0.9	060
1424	2018-03-01 07:00:00	0.4	060
1425	2018-03-01 08:00:00	2.8	060
1426	2018-03-01 09:00:00	8.4	060
1427	2018-03-01 10:00:00	12.6	060
1428	2018-03-01 11:00:00	16.1	060
1429	2018-03-01 12:00:00	18.6	060
1430	2018-03-01 13:00:00	21.6	060
1431	2018-03-01 14:00:00	24	060
1432	2018-03-01 15:00:00	25	060
1433	2018-03-01 16:00:00	25.4	060
1434	2018-03-01 17:00:00	24.7	060
1435	2018-03-01 18:00:00	22.7	060
1436	2018-03-01 19:00:00	18.6	060
1437	2018-03-01 20:00:00	15.7	060
1438	2018-03-01 21:00:00	13.5	060
1439	2018-03-01 22:00:00	11.5	060
1440	2018-03-01 23:00:00	9.4	060
1441	2018-03-02 00:00:00	8.4	061
1442	2018-03-02 01:00:00	7.7	061
1443	2018-03-02 02:00:00	7.3	061
1444	2018-03-02 03:00:00	6.7	061
1445	2018-03-02 04:00:00	5.9	061
1446	2018-03-02 05:00:00	4.8	061
1447	2018-03-02 06:00:00	4.4	061
1448	2018-03-02 07:00:00	3.8	061
1449	2018-03-02 08:00:00	5.9	061
1450	2018-03-02 09:00:00	12.3	061
1451	2018-03-02 10:00:00	16.4	061
1452	2018-03-02 11:00:00	19.7	061
1453	2018-03-02 12:00:00	23.5	061
1454	2018-03-02 13:00:00	25	061
1455	2018-03-02 14:00:00	26.4	061
1456	2018-03-02 15:00:00	27.8	061
1457	2018-03-02 16:00:00	28.7	061
1458	2018-03-02 17:00:00	29.2	061
1459	2018-03-02 18:00:00	26	061
1460	2018-03-02 19:00:00	20.8	061
1461	2018-03-02 20:00:00	18.6	061
1462	2018-03-02 21:00:00	16.5	061
1463	2018-03-02 22:00:00	13.6	061
1464	2018-03-02 23:00:00	11.9	061
1465	2018-03-03 00:00:00	10.9	062
1466	2018-03-03 01:00:00	10.5	062
1467	2018-03-03 02:00:00	9	062
1468	2018-03-03 03:00:00	7.5	062
1469	2018-03-03 04:00:00	6.8	062
1470	2018-03-03 05:00:00	6.7	062
1471	2018-03-03 06:00:00	6.2	062
1472	2018-03-03 07:00:00	5.5	062
1473	2018-03-03 08:00:00	7.7	062
1474	2018-03-03 09:00:00	14.1	062
1475	2018-03-03 10:00:00	17.7	062
1476	2018-03-03 11:00:00	21.7	062
1477	2018-03-03 12:00:00	23.3	062
1478	2018-03-03 13:00:00	25.4	062
1479	2018-03-03 14:00:00	27.3	062
1480	2018-03-03 15:00:00	27.7	062
1481	2018-03-03 16:00:00	27.3	062
1482	2018-03-03 17:00:00	27.1	062
1483	2018-03-03 18:00:00	24.8	062
1484	2018-03-03 19:00:00	21.3	062
1485	2018-03-03 20:00:00	19.5	062
1486	2018-03-03 21:00:00	17.6	062
1487	2018-03-03 22:00:00	15.6	062
1488	2018-03-03 23:00:00	13.3	062
1489	2018-03-04 00:00:00	12	063
1490	2018-03-04 01:00:00	11.8	063
1491	2018-03-04 02:00:00	10.9	063
1492	2018-03-04 03:00:00	10	063
1493	2018-03-04 04:00:00	9	063
1494	2018-03-04 05:00:00	7.7	063
1495	2018-03-04 06:00:00	6.8	063
1496	2018-03-04 07:00:00	6.1	063
1497	2018-03-04 08:00:00	9.2	063
1498	2018-03-04 09:00:00	15.1	063
1499	2018-03-04 10:00:00	18.5	063
1500	2018-03-04 11:00:00	20.6	063
1501	2018-03-04 12:00:00	22.2	063
1502	2018-03-04 13:00:00	22.8	063
1503	2018-03-04 14:00:00	23.9	063
1504	2018-03-04 15:00:00	24.9	063
1505	2018-03-04 16:00:00	24.7	063
1506	2018-03-04 17:00:00	23.7	063
1507	2018-03-04 18:00:00	20.5	063
1508	2018-03-04 19:00:00	17.4	063
1509	2018-03-04 20:00:00	15.7	063
1510	2018-03-04 21:00:00	14.2	063
1511	2018-03-04 22:00:00	13	063
1512	2018-03-04 23:00:00	12.1	063
1513	2018-03-05 00:00:00	12.2	064
1514	2018-03-05 01:00:00	10.8	064
1515	2018-03-05 02:00:00	8.6	064
1516	2018-03-05 03:00:00	7.3	064
1517	2018-03-05 04:00:00	6.6	064
1518	2018-03-05 05:00:00	5.8	064
1519	2018-03-05 06:00:00	5.1	064
1520	2018-03-05 07:00:00	4.7	064
1521	2018-03-05 08:00:00	7.1	064
1522	2018-03-05 09:00:00	13	064
1523	2018-03-05 10:00:00	16.9	064
1524	2018-03-05 11:00:00	19.2	064
1525	2018-03-05 12:00:00	21.4	064
1526	2018-03-05 13:00:00	23.9	064
1527	2018-03-05 14:00:00	24.5	064
1528	2018-03-05 15:00:00	25.3	064
1529	2018-03-05 16:00:00	25.3	064
1530	2018-03-05 17:00:00	24.5	064
1531	2018-03-05 18:00:00	21.1	064
1532	2018-03-05 19:00:00	17.8	064
1533	2018-03-05 20:00:00	15.8	064
1534	2018-03-05 21:00:00	14.6	064
1535	2018-03-05 22:00:00	13.1	064
1536	2018-03-05 23:00:00	11	064
1537	2018-03-06 00:00:00	9.4	065
1538	2018-03-06 01:00:00	8.1	065
1539	2018-03-06 02:00:00	7.5	065
1540	2018-03-06 03:00:00	7.1	065
1541	2018-03-06 04:00:00	6.2	065
1542	2018-03-06 05:00:00	5.6	065
1543	2018-03-06 06:00:00	5.3	065
1544	2018-03-06 07:00:00	5.3	065
1545	2018-03-06 08:00:00	6.3	065
1546	2018-03-06 09:00:00	10.1	065
1547	2018-03-06 10:00:00	13.9	065
1548	2018-03-06 11:00:00	19.2	065
1549	2018-03-06 12:00:00	21.9	065
1550	2018-03-06 13:00:00	25.7	065
1551	2018-03-06 14:00:00	27.4	065
1552	2018-03-06 15:00:00	28.6	065
1553	2018-03-06 16:00:00	29.5	065
1554	2018-03-06 17:00:00	30.3	065
1555	2018-03-06 18:00:00	26.4	065
1556	2018-03-06 19:00:00	22.2	065
1557	2018-03-06 20:00:00	19	065
1558	2018-03-06 21:00:00	16.5	065
1559	2018-03-06 22:00:00	15.4	065
1560	2018-03-06 23:00:00	13.4	065
1561	2018-03-07 00:00:00	11.6	066
1562	2018-03-07 01:00:00	10.4	066
1563	2018-03-07 02:00:00	9.4	066
1564	2018-03-07 03:00:00	8.2	066
1565	2018-03-07 04:00:00	7.1	066
1566	2018-03-07 05:00:00	6.1	066
1567	2018-03-07 06:00:00	5.5	066
1568	2018-03-07 07:00:00	5	066
1569	2018-03-07 08:00:00	7.8	066
1570	2018-03-07 09:00:00	14.9	066
1571	2018-03-07 10:00:00	20.9	066
1572	2018-03-07 11:00:00	24.5	066
1573	2018-03-07 12:00:00	26.8	066
1574	2018-03-07 13:00:00	28.6	066
1575	2018-03-07 14:00:00	28.6	066
1576	2018-03-07 15:00:00	29.6	066
1577	2018-03-07 16:00:00	28.9	066
1578	2018-03-07 17:00:00	28.7	066
1579	2018-03-07 18:00:00	25.3	066
1580	2018-03-07 19:00:00	22.6	066
1581	2018-03-07 20:00:00	20.7	066
1582	2018-03-07 21:00:00	19.1	066
1583	2018-03-07 22:00:00	17.7	066
1584	2018-03-07 23:00:00	16.5	066
1585	2018-03-08 00:00:00	15.9	067
1586	2018-03-08 01:00:00	14.4	067
1587	2018-03-08 02:00:00	12.7	067
1588	2018-03-08 03:00:00	11.3	067
1589	2018-03-08 04:00:00	10.4	067
1590	2018-03-08 05:00:00	10.6	067
1591	2018-03-08 06:00:00	10.7	067
1592	2018-03-08 07:00:00	11.3	067
1593	2018-03-08 08:00:00	12.1	067
1594	2018-03-08 09:00:00	14.2	067
1595	2018-03-08 10:00:00	17.1	067
1596	2018-03-08 11:00:00	21.5	067
1597	2018-03-08 12:00:00	24.6	067
1598	2018-03-08 13:00:00	26.6	067
1599	2018-03-08 14:00:00	27.6	067
1600	2018-03-08 15:00:00	27.6	067
1601	2018-03-08 16:00:00	27.2	067
1602	2018-03-08 17:00:00	25.4	067
1603	2018-03-08 18:00:00	24.4	067
1604	2018-03-08 19:00:00	22.4	067
1605	2018-03-08 20:00:00	18.9	067
1606	2018-03-08 21:00:00	16.1	067
1607	2018-03-08 22:00:00	14.3	067
1608	2018-03-08 23:00:00	13.4	067
1609	2018-03-09 00:00:00	12	068
1610	2018-03-09 01:00:00	11	068
1611	2018-03-09 02:00:00	10.5	068
1612	2018-03-09 03:00:00	9.9	068
1613	2018-03-09 04:00:00	9.4	068
1614	2018-03-09 05:00:00	9.4	068
1615	2018-03-09 06:00:00	9.5	068
1616	2018-03-09 07:00:00	8.7	068
1617	2018-03-09 08:00:00	10.1	068
1618	2018-03-09 09:00:00	15.6	068
1619	2018-03-09 10:00:00	21.5	068
1620	2018-03-09 11:00:00	25.1	068
1621	2018-03-09 12:00:00	27.8	068
1622	2018-03-09 13:00:00	29.6	068
1623	2018-03-09 14:00:00	30.5	068
1624	2018-03-09 15:00:00	30.5	068
1625	2018-03-09 16:00:00	30.8	068
1626	2018-03-09 17:00:00	28.8	068
1627	2018-03-09 18:00:00	26.1	068
1628	2018-03-09 19:00:00	23.1	068
1629	2018-03-09 20:00:00	20.6	068
1630	2018-03-09 21:00:00	19	068
1631	2018-03-09 22:00:00	16.5	068
1632	2018-03-09 23:00:00	14.9	068
1633	2018-03-10 00:00:00	14.1	069
1634	2018-03-10 01:00:00	14.2	069
1635	2018-03-10 02:00:00	14	069
1636	2018-03-10 03:00:00	13.2	069
1637	2018-03-10 04:00:00	12	069
1638	2018-03-10 05:00:00	11.2	069
1639	2018-03-10 06:00:00	10.7	069
1640	2018-03-10 07:00:00	9.8	069
1641	2018-03-10 08:00:00	11.7	069
1642	2018-03-10 09:00:00	17	069
1643	2018-03-10 10:00:00	19.9	069
1644	2018-03-10 11:00:00	21.2	069
1645	2018-03-10 12:00:00	23.6	069
1646	2018-03-10 13:00:00	25	069
1647	2018-03-10 14:00:00	25.1	069
1648	2018-03-10 15:00:00	25.5	069
1649	2018-03-10 16:00:00	23	069
1650	2018-03-10 17:00:00	19.8	069
1651	2018-03-10 18:00:00	18.7	069
1652	2018-03-10 19:00:00	17.5	069
1653	2018-03-10 20:00:00	16.8	069
1654	2018-03-10 21:00:00	16.6	069
1655	2018-03-10 22:00:00	16.6	069
1656	2018-03-10 23:00:00	16.2	069
1657	2018-03-11 00:00:00	16.1	070
1658	2018-03-11 01:00:00	16	070
1659	2018-03-11 02:00:00	16	070
1660	2018-03-11 03:00:00	15.7	070
1661	2018-03-11 04:00:00	15.3	070
1662	2018-03-11 05:00:00	15.3	070
1663	2018-03-11 06:00:00	15.2	070
1664	2018-03-11 07:00:00	14.8	070
1665	2018-03-11 08:00:00	15.2	070
1666	2018-03-11 09:00:00	16.8	070
1667	2018-03-11 10:00:00	19.3	070
1668	2018-03-11 11:00:00	23.5	070
1669	2018-03-11 12:00:00	24.9	070
1670	2018-03-11 13:00:00	25.9	070
1671	2018-03-11 14:00:00	26.3	070
1672	2018-03-11 15:00:00	28.1	070
1673	2018-03-11 16:00:00	28.4	070
1674	2018-03-11 17:00:00	26.8	070
1675	2018-03-11 18:00:00	24.2	070
1676	2018-03-11 19:00:00	22	070
1677	2018-03-11 20:00:00	20.5	070
1678	2018-03-11 21:00:00	18.9	070
1679	2018-03-11 22:00:00	17.4	070
1680	2018-03-11 23:00:00	15.8	070
1681	2018-03-12 00:00:00	15.1	071
1682	2018-03-12 01:00:00	14.4	071
1683	2018-03-12 02:00:00	13.4	071
1684	2018-03-12 03:00:00	12.6	071
1685	2018-03-12 04:00:00	12	071
1686	2018-03-12 05:00:00	11.8	071
1687	2018-03-12 06:00:00	11.2	071
1688	2018-03-12 07:00:00	10.9	071
1689	2018-03-12 08:00:00	12.9	071
1690	2018-03-12 09:00:00	19.3	071
1691	2018-03-12 10:00:00	20.8	071
1692	2018-03-12 11:00:00	23.3	071
1693	2018-03-12 12:00:00	24.3	071
1694	2018-03-12 13:00:00	25.8	071
1695	2018-03-12 14:00:00	27.2	071
1696	2018-03-12 15:00:00	28.2	071
1697	2018-03-12 16:00:00	29	071
1698	2018-03-12 17:00:00	28.5	071
1699	2018-03-12 18:00:00	26.4	071
1700	2018-03-12 19:00:00	23.8	071
1701	2018-03-12 20:00:00	22.1	071
1702	2018-03-12 21:00:00	19.8	071
1703	2018-03-12 22:00:00	18.5	071
1704	2018-03-12 23:00:00	18.2	071
1705	2018-03-13 00:00:00	18.2	072
1706	2018-03-13 01:00:00	17.9	072
1707	2018-03-13 02:00:00	16	072
1708	2018-03-13 03:00:00	14.6	072
1709	2018-03-13 04:00:00	13.5	072
1710	2018-03-13 05:00:00	12.5	072
1711	2018-03-13 06:00:00	11.6	072
1712	2018-03-13 07:00:00	11.2	072
1713	2018-03-13 08:00:00	14	072
1714	2018-03-13 09:00:00	20.7	072
1715	2018-03-13 10:00:00	22.7	072
1716	2018-03-13 11:00:00	25.6	072
1717	2018-03-13 12:00:00	29.4	072
1718	2018-03-13 13:00:00	28.9	072
1719	2018-03-13 14:00:00	29.5	072
1720	2018-03-13 15:00:00	31.1	072
1721	2018-03-13 16:00:00	31.7	072
1722	2018-03-13 17:00:00	31.4	072
1723	2018-03-13 18:00:00	27.6	072
1724	2018-03-13 19:00:00	25.2	072
1725	2018-03-13 20:00:00	23.5	072
1726	2018-03-13 21:00:00	22.1	072
1727	2018-03-13 22:00:00	20.7	072
1728	2018-03-13 23:00:00	19.3	072
1729	2018-03-14 00:00:00	17.7	073
1730	2018-03-14 01:00:00	16.5	073
1731	2018-03-14 02:00:00	16.7	073
1732	2018-03-14 03:00:00	16.3	073
1733	2018-03-14 04:00:00	15.1	073
1734	2018-03-14 05:00:00	14.3	073
1735	2018-03-14 06:00:00	14.1	073
1736	2018-03-14 07:00:00	13.7	073
1737	2018-03-14 08:00:00	14.1	073
1738	2018-03-14 09:00:00	16.3	073
1739	2018-03-14 10:00:00	18.8	073
1740	2018-03-14 11:00:00	21	073
1741	2018-03-14 12:00:00	23.1	073
1742	2018-03-14 13:00:00	27.4	073
1743	2018-03-14 14:00:00	28.3	073
1744	2018-03-14 15:00:00	29.1	073
1745	2018-03-14 16:00:00	29.7	073
1746	2018-03-14 17:00:00	29.7	073
1747	2018-03-14 18:00:00	27.9	073
1748	2018-03-14 19:00:00	25.5	073
1749	2018-03-14 20:00:00	24	073
1750	2018-03-14 21:00:00	23.1	073
1751	2018-03-14 22:00:00	21.6	073
1752	2018-03-14 23:00:00	20.3	073
1753	2018-03-15 00:00:00	18.8	074
1754	2018-03-15 01:00:00	17.8	074
1755	2018-03-15 02:00:00	17.2	074
1756	2018-03-15 03:00:00	16.7	074
1757	2018-03-15 04:00:00	15	074
1758	2018-03-15 05:00:00	13.3	074
1759	2018-03-15 06:00:00	12.5	074
1760	2018-03-15 07:00:00	13.1	074
1761	2018-03-15 08:00:00	14	074
1762	2018-03-15 09:00:00	17.1	074
1763	2018-03-15 10:00:00	18.4	074
1764	2018-03-15 11:00:00	19.6	074
1765	2018-03-15 12:00:00	19.6	074
1766	2018-03-15 13:00:00	22.2	074
1767	2018-03-15 14:00:00	22.9	074
1768	2018-03-15 15:00:00	23.9	074
1769	2018-03-15 16:00:00	24.7	074
1770	2018-03-15 17:00:00	24.1	074
1771	2018-03-15 18:00:00	21.4	074
1772	2018-03-15 19:00:00	19.5	074
1773	2018-03-15 20:00:00	17.8	074
1774	2018-03-15 21:00:00	15.7	074
1775	2018-03-15 22:00:00	13.5	074
1776	2018-03-15 23:00:00	12.2	074
1777	2018-03-16 00:00:00	11.2	075
1778	2018-03-16 01:00:00	10.5	075
1779	2018-03-16 02:00:00	9.8	075
1780	2018-03-16 03:00:00	9.5	075
1781	2018-03-16 04:00:00	9.1	075
1782	2018-03-16 05:00:00	8.3	075
1783	2018-03-16 06:00:00	8	075
1784	2018-03-16 07:00:00	7.1	075
1785	2018-03-16 08:00:00	8.9	075
1786	2018-03-16 09:00:00	13.5	075
1787	2018-03-16 10:00:00	17.1	075
1788	2018-03-16 11:00:00	19.8	075
1789	2018-03-16 12:00:00	21.5	075
1790	2018-03-16 13:00:00	23.6	075
1791	2018-03-16 14:00:00	25.2	075
1792	2018-03-16 15:00:00	25.6	075
1793	2018-03-16 16:00:00	25	075
1794	2018-03-16 17:00:00	23.7	075
1795	2018-03-16 18:00:00	21.9	075
1796	2018-03-16 19:00:00	20.7	075
1797	2018-03-16 20:00:00	19.9	075
1798	2018-03-16 21:00:00	19.2	075
1799	2018-03-16 22:00:00	18.2	075
1800	2018-03-16 23:00:00	16.8	075
1801	2018-03-17 00:00:00	15.3	076
1802	2018-03-17 01:00:00	14.4	076
1803	2018-03-17 02:00:00	13.3	076
1804	2018-03-17 03:00:00	12	076
1805	2018-03-17 04:00:00	10.6	076
1806	2018-03-17 05:00:00	9.1	076
1807	2018-03-17 06:00:00	8.1	076
1808	2018-03-17 07:00:00	7.6	076
1809	2018-03-17 08:00:00	11.1	076
1810	2018-03-17 09:00:00	15.3	076
1811	2018-03-17 10:00:00	18.4	076
1812	2018-03-17 11:00:00	20	076
1813	2018-03-17 12:00:00	21.4	076
1814	2018-03-17 13:00:00	22.3	076
1815	2018-03-17 14:00:00	23.1	076
1816	2018-03-17 15:00:00	25.3	076
1817	2018-03-17 16:00:00	25.6	076
1818	2018-03-17 17:00:00	24.1	076
1819	2018-03-17 18:00:00	21.7	076
1820	2018-03-17 19:00:00	20.2	076
1821	2018-03-17 20:00:00	18.8	076
1822	2018-03-17 21:00:00	17.5	076
1823	2018-03-17 22:00:00	16.6	076
1824	2018-03-17 23:00:00	15.3	076
1825	2018-03-18 00:00:00	14.2	077
1826	2018-03-18 01:00:00	13.1	077
1827	2018-03-18 02:00:00	12	077
1828	2018-03-18 03:00:00	10.4	077
1829	2018-03-18 04:00:00	9.2	077
1830	2018-03-18 05:00:00	8	077
1831	2018-03-18 06:00:00	7.3	077
1832	2018-03-18 07:00:00	6.8	077
1833	2018-03-18 08:00:00	9.2	077
1834	2018-03-18 09:00:00	13.8	077
1835	2018-03-18 10:00:00	13.4	077
1836	2018-03-18 11:00:00	16.6	077
1837	2018-03-18 12:00:00	18.6	077
1838	2018-03-18 13:00:00	19.2	077
1839	2018-03-18 14:00:00	19.8	077
1840	2018-03-18 15:00:00	20.5	077
1841	2018-03-18 16:00:00	19.7	077
1842	2018-03-18 17:00:00	20	077
1843	2018-03-18 18:00:00	17.8	077
1844	2018-03-18 19:00:00	15.8	077
1845	2018-03-18 20:00:00	13.9	077
1846	2018-03-18 21:00:00	12.9	077
1847	2018-03-18 22:00:00	11.4	077
1848	2018-03-18 23:00:00	10.3	077
1849	2018-03-19 00:00:00	9.3	078
1850	2018-03-19 01:00:00	7.7	078
1851	2018-03-19 02:00:00	6.6	078
1852	2018-03-19 03:00:00	5.9	078
1853	2018-03-19 04:00:00	5.9	078
1854	2018-03-19 05:00:00	4.7	078
1855	2018-03-19 06:00:00	3.7	078
1856	2018-03-19 07:00:00	3.3	078
1857	2018-03-19 08:00:00	7.8	078
1858	2018-03-19 09:00:00	13.9	078
1859	2018-03-19 10:00:00	16	078
1860	2018-03-19 11:00:00	18.5	078
1861	2018-03-19 12:00:00	21	078
1862	2018-03-19 13:00:00	21.3	078
1863	2018-03-19 14:00:00	22.5	078
1864	2018-03-19 15:00:00	24.5	078
1865	2018-03-19 16:00:00	25.8	078
1866	2018-03-19 17:00:00	24.7	078
1867	2018-03-19 18:00:00	21.3	078
1868	2018-03-19 19:00:00	18.7	078
1869	2018-03-19 20:00:00	16.7	078
1870	2018-03-19 21:00:00	15.1	078
1871	2018-03-19 22:00:00	13.7	078
1872	2018-03-19 23:00:00	11.2	078
1873	2018-03-20 00:00:00	9.9	079
1874	2018-03-20 01:00:00	8.1	079
1875	2018-03-20 02:00:00	7.7	079
1876	2018-03-20 03:00:00	6.6	079
1877	2018-03-20 04:00:00	5.8	079
1878	2018-03-20 05:00:00	4.8	079
1879	2018-03-20 06:00:00	3.9	079
1880	2018-03-20 07:00:00	3.6	079
1881	2018-03-20 08:00:00	7.8	079
1882	2018-03-20 09:00:00	13.8	079
1883	2018-03-20 10:00:00	18	079
1884	2018-03-20 11:00:00	21.9	079
1885	2018-03-20 12:00:00	24.6	079
1886	2018-03-20 13:00:00	26.1	079
1887	2018-03-20 14:00:00	28.3	079
1888	2018-03-20 15:00:00	30	079
1889	2018-03-20 16:00:00	31.2	079
1890	2018-03-20 17:00:00	29.4	079
1891	2018-03-20 18:00:00	25.6	079
1892	2018-03-20 19:00:00	23	079
1893	2018-03-20 20:00:00	20.8	079
1894	2018-03-20 21:00:00	19.1	079
1895	2018-03-20 22:00:00	17.3	079
1896	2018-03-20 23:00:00	15.1	079
1897	2018-03-21 00:00:00	13.4	080
1898	2018-03-21 01:00:00	12.1	080
1899	2018-03-21 02:00:00	11.7	080
1900	2018-03-21 03:00:00	11	080
1901	2018-03-21 04:00:00	9.9	080
1902	2018-03-21 05:00:00	9.1	080
1903	2018-03-21 06:00:00	8.7	080
1904	2018-03-21 07:00:00	8.9	080
1905	2018-03-21 08:00:00	12.7	080
1906	2018-03-21 09:00:00	18.6	080
1907	2018-03-21 10:00:00	21.9	080
1908	2018-03-21 11:00:00	24.7	080
1909	2018-03-21 12:00:00	27.9	080
1910	2018-03-21 13:00:00	30.7	080
1911	2018-03-21 14:00:00	31.4	080
1912	2018-03-21 15:00:00	32.6	080
1913	2018-03-21 16:00:00	32.5	080
1914	2018-03-21 17:00:00	31.4	080
1915	2018-03-21 18:00:00	27.5	080
1916	2018-03-21 19:00:00	25.4	080
1917	2018-03-21 20:00:00	22.9	080
1918	2018-03-21 21:00:00	21.6	080
1919	2018-03-21 22:00:00	19	080
1920	2018-03-21 23:00:00	16.8	080
1921	2018-03-22 00:00:00	15.6	081
1922	2018-03-22 01:00:00	15.5	081
1923	2018-03-22 02:00:00	15	081
1924	2018-03-22 03:00:00	14	081
1925	2018-03-22 04:00:00	13.5	081
1926	2018-03-22 05:00:00	12.8	081
1927	2018-03-22 06:00:00	12.6	081
1928	2018-03-22 07:00:00	13.2	081
1929	2018-03-22 08:00:00	16	081
1930	2018-03-22 09:00:00	21.1	081
1931	2018-03-22 10:00:00	25.9	081
1932	2018-03-22 11:00:00	28.9	081
1933	2018-03-22 12:00:00	30.9	081
1934	2018-03-22 13:00:00	33.1	081
1935	2018-03-22 14:00:00	33	081
1936	2018-03-22 15:00:00	33.1	081
1937	2018-03-22 16:00:00	35.3	081
1938	2018-03-22 17:00:00	32.9	081
1939	2018-03-22 18:00:00	30.6	081
1940	2018-03-22 19:00:00	28.5	081
1941	2018-03-22 20:00:00	26.4	081
1942	2018-03-22 21:00:00	24.5	081
1943	2018-03-22 22:00:00	22.5	081
1944	2018-03-22 23:00:00	21	081
1945	2018-03-23 00:00:00	19.6	082
1946	2018-03-23 01:00:00	18.3	082
1947	2018-03-23 02:00:00	16.8	082
1948	2018-03-23 03:00:00	16.4	082
1949	2018-03-23 04:00:00	17	082
1950	2018-03-23 05:00:00	17.3	082
1951	2018-03-23 06:00:00	16.9	082
1952	2018-03-23 07:00:00	15.9	082
1953	2018-03-23 08:00:00	18.5	082
1954	2018-03-23 09:00:00	23.9	082
1955	2018-03-23 10:00:00	26.2	082
1956	2018-03-23 11:00:00	28.2	082
1957	2018-03-23 12:00:00	29.5	082
1958	2018-03-23 13:00:00	30.6	082
1959	2018-03-23 14:00:00	31.3	082
1960	2018-03-23 15:00:00	31.8	082
1961	2018-03-23 16:00:00	31.3	082
1962	2018-03-23 17:00:00	30	082
1963	2018-03-23 18:00:00	26.9	082
1964	2018-03-23 19:00:00	25	082
1965	2018-03-23 20:00:00	23.4	082
1966	2018-03-23 21:00:00	21.9	082
1967	2018-03-23 22:00:00	20.3	082
1968	2018-03-23 23:00:00	20.4	082
1969	2018-03-24 00:00:00	19.9	083
1970	2018-03-24 01:00:00	18.8	083
1971	2018-03-24 02:00:00	17.5	083
1972	2018-03-24 03:00:00	17.1	083
1973	2018-03-24 04:00:00	15.8	083
1974	2018-03-24 05:00:00	15.1	083
1975	2018-03-24 06:00:00	14.8	083
1976	2018-03-24 07:00:00	13.7	083
1977	2018-03-24 08:00:00	16.9	083
1978	2018-03-24 09:00:00	22	083
1979	2018-03-24 10:00:00	24.9	083
1980	2018-03-24 11:00:00	25.4	083
1981	2018-03-24 12:00:00	27.3	083
1982	2018-03-24 13:00:00	25.2	083
1983	2018-03-24 14:00:00	23.1	083
1984	2018-03-24 15:00:00	22.5	083
1985	2018-03-24 16:00:00	22.9	083
1986	2018-03-24 17:00:00	22.8	083
1987	2018-03-24 18:00:00	23.5	083
1988	2018-03-24 19:00:00	22.4	083
1989	2018-03-24 20:00:00	20.9	083
1990	2018-03-24 21:00:00	19	083
1991	2018-03-24 22:00:00	18.4	083
1992	2018-03-24 23:00:00	16.5	083
1993	2018-03-25 00:00:00	15.3	084
1994	2018-03-25 01:00:00	13.7	084
1995	2018-03-25 02:00:00	12.7	084
1996	2018-03-25 03:00:00	11.9	084
1997	2018-03-25 04:00:00	11.5	084
1998	2018-03-25 05:00:00	10.7	084
1999	2018-03-25 06:00:00	9.8	084
[truncated: 6,761 more rows]
