# Supplementary material for: Sensitivity of soil hydrogen uptake to natural and managed moisture dynamics in a semiarid urban ecosystem
Source: PeerJ. 2022 Mar 17;10:e12966. doi: 10.7717/peerj.12966 (PMC8934528; doi:10.7717/peerj.12966)
Supplement: Supplemental Information 7 [file peerj-10-12966-s007.csv]

	Treatment	Treatment.code	Batch	Moisture.level	Hydrogen.flux	H2.log	Hydrogen.Uptake	absolute difference
1	Active	BAI	1	Dry (0.02 GWC)	-0.08815546	-0.092285764	-0.094774835	0.006619375
2	Active	BAI	1	Moist (0.10 GWC)	-0.030983506	-0.031473646	-0.024987204	0.005996302
3	Active	BAI	1	Wet (0.2 GWC)	-0.674845156	-1.123453767	-0.486647513	0.188197643
4	Active	BAI	2	Dry (0.02 GWC)	-0.167347984	-0.183139472	-0.166199892	0.001148092
5	Active	BAI	2	Moist (0.10 GWC)	-0.068149609	-0.070583002	-0.07191116	0.003761551
6	Active	BAI	2	Wet (0.2 GWC)	-0.45332847	-0.603907151	-0.169736795	0.283591675
7	Active	BAI	3	Dry (0.02 GWC)	-0.004201784	-0.004210636	-0.004288348	8.6564E-05
8	Active	BAI	3	Moist (0.10 GWC)	-0.086457127	-0.090424972	-0.061248755	0.025208372
9	Active	BAI	3	Wet (0.2 GWC)	-0.463090146	-0.621925068	-0.409982856	0.053107291
10	Active	BAI	4	Dry (0.02 GWC)	-0.01814083	-0.018307392	-0.018045697	9.51333E-05
11	Active	BAI	4	Moist (0.10 GWC)	-0.09694338	-0.101970025	-0.098530332	0.001586952
12	Active	BAI	4	Wet (0.2 GWC)	-0.726375269	-1.295997706	-0.693125108	0.033250161
13	Passive	BPC	1	Dry (0.02 GWC)	0.07327846	0.070717945	0.071581156	0.001697304
14	Passive	BPC	1	Moist (0.10 GWC)	0.015262793	0.015147488	0.016968945	0.001706152
15	Passive	BPC	1	Wet (0.2 GWC)	-0.669702952	-1.107762884	-0.515604561	0.154098391
16	Passive	BPC	2	Dry (0.02 GWC)	-0.006025526	-0.006043753	-0.007240735	0.001215209
17	Passive	BPC	2	Moist (0.10 GWC)	-0.045922391	-0.04701026	-0.046420865	0.000498474
18	Passive	BPC	2	Wet (0.2 GWC)	-0.508855574	-0.711017048	-0.438460697	0.070394877
19	Passive	BPC	3	Dry (0.02 GWC)	-0.002963663	-0.002968063	-0.003019255	5.5592E-05
20	Passive	BPC	3	Moist (0.10 GWC)	0.040921755	0.040106624	0.034306039	0.006615716
21	Passive	BPC	3	Wet (0.2 GWC)	-0.688844104	-1.167461219	-0.532534638	0.156309466
22	Passive	BPC	4	Dry (0.02 GWC)	0.028020964	0.02763556	0.029082122	0.001061158
23	Passive	BPC	4	Moist (0.10 GWC)	-0.04978256	-0.051064436	-0.051309167	0.001526607
24	Passive	BPC	4	Wet (0.2 GWC)	-0.934628024	-2.727661614	-0.609242814	0.32538521
25	Control	CTRL	1	Dry (0.02 GWC)	0.019808021	0.019614395	0.018809753	0.000998268
26	Control	CTRL	1	Moist (0.10 GWC)	-0.166730219	-0.182397823	-0.145711127	0.021019092
27	Control	CTRL	1	Wet (0.2 GWC)	-0.868821034	-2.031192735	-0.588314607	0.280506427
28	Control	CTRL	2	Dry (0.02 GWC)	0.031812485	0.03131695	0.030601989	0.001210496
29	Control	CTRL	2	Moist (0.10 GWC)	-0.013874025	-0.013971169	-0.013611832	0.000262193
30	Control	CTRL	2	Wet (0.2 GWC)	-0.75409204	-1.402797959	-0.412300294	0.341791746
31	Control	CTRL	3	Dry (0.02 GWC)	0.027965976	0.027582069	0.029229264	0.001263288
32	Control	CTRL	3	Moist (0.10 GWC)	-0.282132493	-0.331470258	-0.28407435	0.001941857
33	Control	CTRL	3	Wet (0.2 GWC)	-0.739681351	-1.345848825	-0.520280869	0.219400482
34	Control	CTRL	4	Dry (0.02 GWC)	-0.048937502	-0.0501755	-0.048434818	0.000502684
35	Control	CTRL	4	Moist (0.10 GWC)	0.024799939	0.024497412	0.018522205	0.006277734
36	Control	CTRL	4	Wet (0.2 GWC)	-0.754369014	-1.403924926	-0.353702495	0.400666519
37	Greywater	GWI	1	Dry (0.02 GWC)	0.045466934	0.044463612	0.043747215	0.001719719
38	Greywater	GWI	1	Moist (0.10 GWC)	-0.47510736	-0.644561533	-0.271415763	0.203691597
39	Greywater	GWI	1	Wet (0.2 GWC)	-0.847908566	-1.8832734	-0.50318186	0.344726706
40	Greywater	GWI	2	Dry (0.02 GWC)	0.120157416	0.113469225	0.11151938	0.008638036
41	Greywater	GWI	2	Moist (0.10 GWC)	-0.857004169	-1.944939803	-0.223929256	0.633074914
42	Greywater	GWI	2	Wet (0.2 GWC)	-0.619435324	-0.96609914	-0.523327952	0.096107372
43	Greywater	GWI	3	Dry (0.02 GWC)	0.06489133	0.062872756	0.063885856	0.001005474
44	Greywater	GWI	3	Moist (0.10 GWC)	0.018465378	0.018296963	0.018406489	5.88887E-05
45	Greywater	GWI	3	Wet (0.2 GWC)	-0.72874878	-1.304709876	-0.356565012	0.372183768
46	Greywater	GWI	4	Dry (0.02 GWC)	0.046524354	0.045474534	0.05041114	0.003886786
47	Greywater	GWI	4	Moist (0.10 GWC)	-0.016917511	-0.017062247	-0.018781153	0.001863642
48	Greywater	GWI	4	Wet (0.2 GWC)	-0.652909203	-1.05816887	-0.37605435	0.276854853
