# Supplementary material for: Sensitivity of soil hydrogen uptake to natural and managed moisture dynamics in a semiarid urban ecosystem
Source: PeerJ. 2022 Mar 17;10:e12966. doi: 10.7717/peerj.12966 (PMC8934528; doi:10.7717/peerj.12966)
Supplement: Supplemental Information 8 [file peerj-10-12966-s008.csv]

	DoY	Treatment	sm	temp	sm.sd	temp.sd	X1	Date	Season	Treatment.code	Batch	Hydrogen.flux	order	Year	Hydrogen.Uptake
1	159	Active	0.129958333	30.3375	0.001301476	0.958627869	1	6/8/2018	a. Premonsoon	BAI	1	-1.99	1	2018	-2.38
2	159	Active	0.129958333	30.3375	0.001301476	0.958627869	2	6/8/2018	a. Premonsoon	BAI	2	-1.54	2	2018	-2.03
3	159	Active	0.129958333	30.3375	0.001301476	0.958627869	3	6/8/2018	a. Premonsoon	BAI	3	-1.69	3	2018	-2.00
4	159	Active	0.129958333	30.3375	0.001301476	0.958627869	4	6/8/2018	a. Premonsoon	BAI	4	-0.85	4	2018	-0.99
5	159	Control	0.135708333	36.4875	0.005245944	3.248051255	9	6/8/2018	a. Premonsoon	Ctrl	1	-0.91	9	2018	-1.07
6	159	Control	0.135708333	36.4875	0.005245944	3.248051255	10	6/8/2018	a. Premonsoon	Ctrl	2	-1.25	10	2018	-1.45
7	159	Control	0.135708333	36.4875	0.005245944	3.248051255	11	6/8/2018	a. Premonsoon	Ctrl	3	-0.87	11	2018	-1.02
8	159	Control	0.135708333	36.4875	0.005245944	3.248051255	12	6/8/2018	a. Premonsoon	Ctrl	4	-0.52	12	2018	-1.87
9	159	Greywater	0.134	27.425	0.00065938	0.241822788	13	6/8/2018	a. Premonsoon	GWI	1	-2.87	13	2018	-3.23
10	159	Greywater	0.134	27.425	0.00065938	0.241822788	14	6/8/2018	a. Premonsoon	GWI	2	-2.06	14	2018	-2.43
11	159	Greywater	0.134	27.425	0.00065938	0.241822788	15	6/8/2018	a. Premonsoon	GWI	3	-2.05	15	2018	-2.16
12	159	Greywater	0.134	27.425	0.00065938	0.241822788	16	6/8/2018	a. Premonsoon	GWI	4	-2.72	16	2018	-3.09
13	159	Passive	0.121416667	31.42083333	0.001212854	1.035449563	5	6/8/2018	a. Premonsoon	BPC	1	-1.42	5	2018	-1.70
14	159	Passive	0.121416667	31.42083333	0.001212854	1.035449563	6	6/8/2018	a. Premonsoon	BPC	2	-0.86	6	2018	-1.01
15	159	Passive	0.121416667	31.42083333	0.001212854	1.035449563	7	6/8/2018	a. Premonsoon	BPC	3	-1.79	7	2018	-2.05
16	159	Passive	0.121416667	31.42083333	0.001212854	1.035449563	8	6/8/2018	a. Premonsoon	BPC	4	-0.63	8	2018	-0.72
17	214	Active	0.220333333	33.675	0.013534711	0.360253534	29	8/2/2018	b. Midmonsoon	BAI	1	-2.48	29	2018	-2.57
18	214	Active	0.220333333	33.675	0.013534711	0.360253534	30	8/2/2018	b. Midmonsoon	BAI	2	-1.94	30	2018	-2.01
19	214	Active	0.220333333	33.675	0.013534711	0.360253534	31	8/2/2018	b. Midmonsoon	BAI	3	-3.37	31	2018	-3.22
20	214	Active	0.220333333	33.675	0.013534711	0.360253534	32	8/2/2018	b. Midmonsoon	BAI	4	-2.25	32	2018	-2.32
21	214	Control	0.220416667	35.53333333	0.003525271	2.707905763	17	8/2/2018	b. Midmonsoon	Ctrl	1	-2.57	17	2018	-2.30
22	214	Control	0.220416667	35.53333333	0.003525271	2.707905763	18	8/2/2018	b. Midmonsoon	Ctrl	2	-3.16	18	2018	-3.07
23	214	Control	0.220416667	35.53333333	0.003525271	2.707905763	19	8/2/2018	b. Midmonsoon	Ctrl	3	-3.12	19	2018	-3.13
24	214	Control	0.220416667	35.53333333	0.003525271	2.707905763	20	8/2/2018	b. Midmonsoon	Ctrl	4	-3.13	20	2018	-3.82
25	214	Greywater	0.13625	31.075	0.00053161	0.265804767	21	8/2/2018	b. Midmonsoon	GWI	1	-3.07	21	2018	-2.98
26	214	Greywater	0.13625	31.075	0.00053161	0.265804767	22	8/2/2018	b. Midmonsoon	GWI	2	-2.68	22	2018	-2.73
27	214	Greywater	0.13625	31.075	0.00053161	0.265804767	23	8/2/2018	b. Midmonsoon	GWI	3	-3.39	23	2018	-3.41
28	214	Greywater	0.13625	31.075	0.00053161	0.265804767	24	8/2/2018	b. Midmonsoon	GWI	4	-3.15	24	2018	-3.12
29	214	Passive	0.134875	33.42916667	0.001075922	0.623091288	25	8/2/2018	b. Midmonsoon	BPC	1	-3.06	25	2018	-2.68
30	214	Passive	0.134875	33.42916667	0.001075922	0.623091288	26	8/2/2018	b. Midmonsoon	BPC	2	-2.32	26	2018	-2.41
31	214	Passive	0.134875	33.42916667	0.001075922	0.623091288	27	8/2/2018	b. Midmonsoon	BPC	3	-3.14	27	2018	-3.21
32	214	Passive	0.134875	33.42916667	0.001075922	0.623091288	28	8/2/2018	b. Midmonsoon	BPC	4	-3.05	28	2018	-3.08
33	255	Active	0.154666667	30.63333333	0.000868115	0.588045153	33	9/12/2018	c. Latemonsoon	BAI	1	-3.32	33	2018	-3.42
34	255	Active	0.154666667	30.63333333	0.000868115	0.588045153	34	9/12/2018	c. Latemonsoon	BAI	2	-3.21	34	2018	-3.18
35	255	Active	0.154666667	30.63333333	0.000868115	0.588045153	35	9/12/2018	c. Latemonsoon	BAI	3	-3.11	35	2018	-3.31
36	255	Active	0.154666667	30.63333333	0.000868115	0.588045153	36	9/12/2018	c. Latemonsoon	BAI	4	-3.22	36	2018	-3.00
37	255	Control	0.188416667	33.16666667	0.003049115	2.60979204	41	9/12/2018	c. Latemonsoon	Ctrl	1	-3.62	41	2018	-3.98
38	255	Control	0.188416667	33.16666667	0.003049115	2.60979204	42	9/12/2018	c. Latemonsoon	Ctrl	2	-3.25	42	2018	-2.99
39	255	Control	0.188416667	33.16666667	0.003049115	2.60979204	43	9/12/2018	c. Latemonsoon	Ctrl	3	-3.45	43	2018	-3.23
40	255	Control	0.188416667	33.16666667	0.003049115	2.60979204	44	9/12/2018	c. Latemonsoon	Ctrl	4	-3.03	44	2018	-3.03
41	255	Greywater	0.141541667	29.27083333	0.00072106	0.366510177	45	9/12/2018	c. Latemonsoon	GWI	1	-3.56	45	2018	-3.42
42	255	Greywater	0.141541667	29.27083333	0.00072106	0.366510177	46	9/12/2018	c. Latemonsoon	GWI	2	-3.61	46	2018	-3.61
43	255	Greywater	0.141541667	29.27083333	0.00072106	0.366510177	47	9/12/2018	c. Latemonsoon	GWI	3	-3.18	47	2018	-2.91
44	255	Greywater	0.141541667	29.27083333	0.00072106	0.366510177	48	9/12/2018	c. Latemonsoon	GWI	4	-3.45	48	2018	-3.30
45	255	Passive	0.153041667	29.0625	0.000954585	0.604197276	37	9/12/2018	c. Latemonsoon	BPC	1	-2.93	37	2018	-2.88
46	255	Passive	0.153041667	29.0625	0.000954585	0.604197276	38	9/12/2018	c. Latemonsoon	BPC	2	-2.4	38	2018	-2.44
47	255	Passive	0.153041667	29.0625	0.000954585	0.604197276	39	9/12/2018	c. Latemonsoon	BPC	3	-3.02	39	2018	-2.97
48	255	Passive	0.153041667	29.0625	0.000954585	0.604197276	40	9/12/2018	c. Latemonsoon	BPC	4	-2.31	40	2018	-1.63
49	318	Active	0.196083333	14.67916667	0.000974308	0.355061742	49	11/14/2018	d.Postmonsoon	BAI	1	-3.52	49	2018	-3.21
50	318	Active	0.196083333	14.67916667	0.000974308	0.355061742	50	11/14/2018	d.Postmonsoon	BAI	2	-3.9	50	2018	-3.46
51	318	Active	0.196083333	14.67916667	0.000974308	0.355061742	51	11/14/2018	d.Postmonsoon	BAI	3	-3.22	51	2018	-2.83
52	318	Active	0.196083333	14.67916667	0.000974308	0.355061742	52	11/14/2018	d.Postmonsoon	BAI	4	-3.6	52	2018	-3.17
53	318	Control	0.178666667	12.27083333	0.002140026	1.431472081	57	11/14/2018	d.Postmonsoon	Ctrl	1	-3.59	57	2018	-3.19
54	318	Control	0.178666667	12.27083333	0.002140026	1.431472081	58	11/14/2018	d.Postmonsoon	Ctrl	2	-3.76	58	2018	-3.23
55	318	Control	0.178666667	12.27083333	0.002140026	1.431472081	59	11/14/2018	d.Postmonsoon	Ctrl	3	-3.81	59	2018	-3.50
56	318	Control	0.178666667	12.27083333	0.002140026	1.431472081	60	11/14/2018	d.Postmonsoon	Ctrl	4	-2.8	60	2018	-2.59
57	318	Greywater	0.158208333	15.75833333	0.00669834	0.163963587	61	11/14/2018	d.Postmonsoon	GWI	1	-3.7	61	2018	-3.24
58	318	Greywater	0.158208333	15.75833333	0.00669834	0.163963587	62	11/14/2018	d.Postmonsoon	GWI	2	-3.12	62	2018	-2.97
59	318	Greywater	0.158208333	15.75833333	0.00669834	0.163963587	63	11/14/2018	d.Postmonsoon	GWI	3	-3.14	63	2018	-2.88
60	318	Greywater	0.158208333	15.75833333	0.00669834	0.163963587	64	11/14/2018	d.Postmonsoon	GWI	4	-3.72	64	2018	-3.26
61	318	Passive	0.175	14.54583333	0	0.391184563	53	11/14/2018	d.Postmonsoon	BPC	1	-3.66	53	2018	-3.40
62	318	Passive	0.175	14.54583333	0	0.391184563	54	11/14/2018	d.Postmonsoon	BPC	2	-3.42	54	2018	-3.11
63	318	Passive	0.175	14.54583333	0	0.391184563	55	11/14/2018	d.Postmonsoon	BPC	3	-2.72	55	2018	-2.47
64	318	Passive	0.175	14.54583333	0	0.391184563	56	11/14/2018	d.Postmonsoon	BPC	4	-3.81	56	2018	-3.59
