# Supplementary material for: Sensitivity of soil hydrogen uptake to natural and managed moisture dynamics in a semiarid urban ecosystem
Source: PeerJ. 2022 Mar 17;10:e12966. doi: 10.7717/peerj.12966 (PMC8934528; doi:10.7717/peerj.12966)
Supplement: Supplemental Information 9 [file peerj-10-12966-s009.rmd]

### RWH Project Data Compilation of Data loggers for 1 year jan-dec 2018

```{r, echo=FALSE}

############################################################################################################
library(ggplot2)
library(ggpubr)

# load precip data data
p<- read.csv("Buzzard-precip-data.csv", header=T)

# Packages
library("dplyr")
library("lubridate")
library("tidyverse")


air.temp<- read.csv("Buzzard-AirTemp-data.csv", header=T)
```


```{r setup, include=FALSE}
knitr::opts_chunk$set(dpi=500,fig.width=12)

```


```{r, echo=FALSE}
#melt air temp
library(tidyr)
library(stringi)
library(reshape)

myvars <- c('Measurement.Time', 'air_temp', 'DoY')
rwh.data.air<- air.temp[myvars]

rwh.data.air<- as.data.frame(rwh.data.air)
rwh.data.air$air_temp<- as.numeric(rwh.data.air$air_temp)


### All 12.5cm temp

library(ggplot2)
library(wesanderson)

at<- ggplot(rwh.data.air,
                aes(x=Measurement.Time, y=air_temp))+theme_bw() + theme(axis.text.x = element_text(face="bold", size=12),                                    axis.text.y = element_text(face="bold", size=12), axis.title=element_text(size=15,face="bold"))+
  xlab("Day of Year")+ylab("Air \n Temperature (°C)")+
  geom_vline(xintercept=as.POSIXct(as.Date(c("2018-06-08 09:00:00","2018-08-02 09:00:00", "2018-09-12 09:00:00", "2018-11-14 09:00:00"))), linetype=4, color= "red3", size=1.3)+
  guides(color = guide_legend(override.aes = list(size = 3) ))+
  geom_line(colour="slategrey", alpha = 0.4)+
  geom_smooth(colour = "slategrey")


at 

```


```{r, echo=FALSE}

### Precip for 2018 merged data from UA AZ MET AG Farms for DoY= 165:239 when local logger stopped working

library(ggplot2)
library(wesanderson)

p.plot<- ggplot(p,
                aes(x=Measurement.Time, y=Precipitation.all))+theme_bw() + theme(axis.text.x = element_text(face="bold", size=12),                                    axis.text.y = element_text(face="bold", size=12), axis.title=element_text(size=15,face="bold"))+
  xlab("Day of Year")+ylab("Precipitation \n (mm)")+
  geom_vline(xintercept=as.POSIXct(as.Date(c("2018-06-08 09:00:00","2018-08-02 09:00:00", "2018-09-12 09:00:00", "2018-11-14 09:00:00"))), linetype=4, color= "red3", size=1.3)+
  guides(color = guide_legend(override.aes = list(size = 3) ))+
  geom_line(colour="slategrey")+geom_area(fill = "slategrey")
  
  
p.plot

```


```{r setup, include=FALSE}
knitr::opts_chunk$set(dpi=500,fig.width=8, fig.height = 5)
```


Combine figures and print high resolution
```{r, echo=FALSE}
library(ggpubr)

combined.fig<- ggarrange( at + rremove("xlab"),
   p.plot, labels = c("A  ", "B  "), label.x = 0.9, label.y = 0.98, ncol=1, align="hv",
  common.legend = TRUE, legend = "right"
  )

combined.fig

#ggsave("Figure1.tiff", combined.fig, width = 8, height = 5, dpi = 600, units = "in")
  
```
